# Supplementary material for: N′-(5-Bromo-2-hydroxy­benzyl­idene)-3,4,5-trihydroxy­benzohydrazide dihydrate
Source: Acta Crystallogr Sect E Struct Rep Online. 2008 Jul 23;64(Pt 8):o1584. doi: 10.1107/S1600536808022708 (PMC2962201; doi:10.1107/S1600536808022708)
Supplement: Supplementary file 2 [file e-64-o1584-Isup2.hkl]

# 
# h,k,l, Fc-squared, Fo-squared, sigma(Fo-squared) and status flag 
# 
data_I
_shelx_title '  P21/c' 
_shelx_refln_list_code          4 
_shelx_F_calc_maximum      207.16 
_exptl_crystal_F_000       816.00 
_reflns_d_resolution_high  0.7696 
 
loop_ 
 _symmetry_equiv_pos_as_xyz 
 'x, y, z' 
 '-x, y+1/2, -z+1/2' 
 '-x, -y, -z' 
 'x, -y-1/2, z-1/2' 
 
_cell_length_a    30.8424 
_cell_length_b     3.7999 
_cell_length_c    12.8484 
_cell_angle_alpha  90.000 
_cell_angle_beta   90.280 
_cell_angle_gamma  90.000 
 
_shelx_F_squared_multiplier     1.000 
 
loop_ 
 _refln_index_h 
 _refln_index_k 
 _refln_index_l 
 _refln_F_squared_calc 
 _refln_F_squared_meas 
 _refln_F_squared_sigma 
 _refln_observed_status 
   2   0   0     3188.20        0.35      1.10 o 
   4   0   0       49.97       57.22      8.91 o 
   5   0   0     4308.53     4137.70     69.18 o 
   6   0   0       37.17       29.91     21.36 o 
   7   0   0      196.16      226.37     15.32 o 
   8   0   0      501.67      483.66     23.92 o 
   9   0   0       13.12       20.74     14.74 o 
  10   0   0     8102.27     8107.91    142.16 o 
  11   0   0       76.60      120.51     17.81 o 
  12   0   0    13167.90    12845.12    206.99 o 
  13   0   0      270.61      303.74     28.59 o 
  14   0   0    17655.91    18095.06    287.37 o 
  15   0   0    13558.57    13510.23    220.78 o 
  16   0   0     3551.18     3870.37     80.43 o 
  17   0   0     5279.90     5529.22    105.43 o 
  18   0   0     8268.64     8093.66    143.97 o 
  19   0   0     7945.47     8206.60    146.90 o 
  20   0   0     2697.79     2809.47    128.01 o 
  21   0   0     1216.50     1431.07     52.82 o 
  22   0   0     1244.60     1254.79     94.90 o 
  23   0   0     1382.12     1661.27     59.62 o 
  24   0   0     1251.57     1437.50     58.35 o 
  25   0   0      257.91      447.05     40.29 o 
  26   0   0      859.06     1133.74     57.48 o 
  27   0   0    23836.48    24428.34    397.94 o 
  28   0   0      700.45     1413.35     63.57 o 
  29   0   0     5710.81     6147.89    131.40 o 
  30   0   0     3239.18     3348.99     92.65 o 
  31   0   0      466.05      517.89     71.71 o 
  32   0   0     3357.85     3293.82     96.30 o 
  33   0   0     1331.64     1448.84    112.16 o 
  34   0   0     3619.93     3729.58    167.28 o 
  35   0   0      549.30      681.42     94.29 o 
  36   0   0     1332.52     1468.77    122.95 o 
  37   0   0      263.64      379.46     92.55 o 
  38   0   0      142.15      277.73     91.07 o 
  39   0   0       83.72      137.72     86.68 o 
  40   0   0      126.35      295.46     96.67 o 
   1   1   0      281.75      331.00     14.51 o 
   2   1   0       22.29       48.66     11.67 o 
   3   1   0    12357.73    13288.34    179.43 o 
   4   1   0    13165.42    13667.84    170.34 o 
   5   1   0    40779.45    42577.39    440.95 o 
   6   1   0     7111.08     7278.31     83.23 o 
   7   1   0     1401.06     1385.38     47.42 o 
   8   1   0     8791.98     8749.71     99.19 o 
   9   1   0     4735.47     4580.26     52.27 o 
  10   1   0    16866.81    16791.66    164.94 o 
  11   1   0      191.84      189.08     11.23 o 
  12   1   0     4566.39     4712.72     49.45 o 
  13   1   0     1964.44     1990.78     28.00 o 
  14   1   0     1912.29     1987.09     32.64 o 
  15   1   0       41.50       35.85     12.46 o 
  16   1   0        5.39       11.40     12.84 o 
  17   1   0      676.74      688.47     25.25 o 
  18   1   0      121.53       91.97     15.19 o 
  19   1   0     4475.61     4504.99     55.48 o 
  20   1   0     2896.71     2899.50     47.11 o 
  21   1   0     1906.73     1773.16     38.23 o 
  22   1   0     8099.81     7758.20     93.84 o 
  23   1   0     3076.39     3005.99     51.22 o 
  24   1   0    14323.95    14253.23    178.14 o 
  25   1   0      996.57     1182.03     88.89 o 
  26   1   0     2100.04     1949.53     74.12 o 
  27   1   0     1732.10     1664.12     56.12 o 
  28   1   0     3041.33     3059.33    100.45 o 
  29   1   0     1143.62     1234.32     67.36 o 
  30   1   0       36.89       52.84     57.92 o 
  31   1   0      123.28      178.04     46.53 o 
  32   1   0      530.62      551.57     56.36 o 
  33   1   0      185.35      187.52     49.51 o 
  34   1   0     1090.56     1142.80     70.37 o 
  35   1   0      520.15      531.99     59.90 o 
  36   1   0      599.27      534.44     61.81 o 
  37   1   0      774.57      788.08     86.66 o 
  38   1   0     1418.01     1429.01    131.64 o 
  39   1   0     2598.42     2613.32    164.95 o 
   0   2   0     2747.34     2367.12     70.25 o 
   1   2   0     2945.27     3019.21     47.49 o 
   2   2   0     6288.66     6283.66     85.07 o 
   3   2   0      645.55      657.87     25.99 o 
   4   2   0     1106.00     1237.22     34.68 o 
   5   2   0    12448.40    12509.94    164.65 o 
   6   2   0      636.47      606.70     27.31 o 
   7   2   0     1159.04     1195.54     30.34 o 
   8   2   0      266.98      323.87     29.13 o 
   9   2   0     1422.13     1522.04     45.56 o 
  10   2   0     1162.78     1082.86     30.82 o 
  11   2   0      684.48      678.68     26.69 o 
  12   2   0     2474.33     2417.59     44.44 o 
  13   2   0     1277.11     1193.46     33.16 o 
  14   2   0     3934.48     3874.27     52.94 o 
  15   2   0     3259.90     3195.01     47.48 o 
  16   2   0     1803.61     1675.85     34.11 o 
  17   2   0     2482.50     2362.67     48.69 o 
  18   2   0     2640.06     2637.94     52.00 o 
  19   2   0      977.85      970.80     36.69 o 
  20   2   0     3371.84     3325.25    103.89 o 
  21   2   0       21.79       32.82     23.37 o 
  22   2   0      176.66      220.84     32.81 o 
  23   2   0      634.10      682.27     42.68 o 
  24   2   0        7.48       20.75     31.73 o 
  25   2   0      986.02     1090.81     61.42 o 
  26   2   0      555.63      646.44     54.30 o 
  27   2   0       24.08      -14.80     40.97 o 
  28   2   0      942.11     1002.27     63.99 o 
  29   2   0     2485.16     2378.59    133.07 o 
  30   2   0      586.27      574.08     58.84 o 
  31   2   0      936.33      928.18     71.39 o 
  32   2   0     4164.72     3988.63    131.50 o 
  33   2   0      758.63      817.13     68.33 o 
  34   2   0      632.58      586.11     66.18 o 
  35   2   0      386.31      444.95     65.80 o 
  36   2   0       17.77        9.11     56.84 o 
   1   3   0      404.75      436.02     29.73 o 
   2   3   0      220.28      272.51     32.48 o 
   3   3   0       26.51      140.37     28.81 o 
   4   3   0      411.73      493.21     41.11 o 
   5   3   0        8.75       78.54     27.97 o 
   6   3   0      795.74      879.58     34.43 o 
   7   3   0      330.86      497.90     29.91 o 
   8   3   0     1536.69     1525.36     42.17 o 
   9   3   0     2390.27     2461.58     51.02 o 
  10   3   0     1213.40     1052.09     37.81 o 
  11   3   0      897.97      942.67     36.77 o 
  12   3   0        6.48       33.16     30.04 o 
  13   3   0       94.46      126.24     31.96 o 
  14   3   0        5.23        9.80     31.90 o 
  15   3   0      143.03      111.57     32.60 o 
  16   3   0      363.13      373.66     38.24 o 
  17   3   0       23.13      -17.76     31.81 o 
  18   3   0      234.93      259.95     37.99 o 
  19   3   0      242.75      329.72     39.54 o 
  20   3   0       99.29      132.88     37.67 o 
  21   3   0      616.38      707.97     47.62 o 
  22   3   0      164.68      208.06     40.11 o 
  23   3   0      546.82      619.44     56.06 o 
  24   3   0       90.19      164.96     41.65 o 
  25   3   0      240.26      264.69     44.39 o 
  26   3   0      402.65      433.61     49.16 o 
  27   3   0      398.42      393.68     58.74 o 
  28   3   0        3.12       18.58     51.15 o 
  29   3   0       94.30       73.96     53.74 o 
  30   3   0       41.21       -6.15     53.48 o 
  31   3   0        1.39       58.30     79.83 o 
   0   4   0       49.42      304.19     68.10 o 
   1   4   0       77.89      273.62     47.25 o 
   2   4   0      107.64      368.25     84.57 o 
   3   4   0      789.76      900.95     48.92 o 
   4   4   0       65.21      139.51     63.72 o 
   5   4   0        5.02      113.26     37.44 o 
   6   4   0        1.13       21.19     44.71 o 
   7   4   0      108.23       91.18     55.34 o 
   8   4   0       22.37       56.51     46.25 o 
   9   4   0      345.68      362.28     90.82 o 
  10   4   0      245.93      291.88     54.15 o 
  11   4   0        1.79        4.57     47.89 o 
  12   4   0       55.62      147.75    105.78 o 
  13   4   0       66.37      186.41     73.47 o 
  14   4   0       67.36      183.84     59.17 o 
  15   4   0       54.87      189.43     55.92 o 
  16   4   0       37.90       88.27     54.27 o 
  17   4   0       18.28      133.30     54.98 o 
  18   4   0      359.25      340.94     62.34 o 
  19   4   0        4.41      122.62     57.04 o 
  20   4   0      125.55      202.37     61.27 o 
  21   4   0        1.53       32.21     57.75 o 
  22   4   0       44.34       27.49     59.23 o 
  23   4   0       15.74      -65.49     58.07 o 
 -39   1   1        2.33      -84.58     87.58 o 
 -38   1   1       34.23      -14.59     55.11 o 
 -37   1   1      234.49      179.56     61.65 o 
 -36   1   1      488.24      529.80     63.54 o 
 -35   1   1      133.74      117.98    143.61 o 
 -34   1   1      330.38      312.70     55.56 o 
 -33   1   1      185.18      164.96     42.65 o 
 -32   1   1      138.54      180.32     41.55 o 
 -31   1   1      159.20      120.29     40.24 o 
 -30   1   1     1825.56     1560.44     62.95 o 
 -29   1   1      890.25      979.10     38.37 o 
 -28   1   1       21.13       96.24     25.90 o 
 -27   1   1      779.65      827.90     34.37 o 
 -26   1   1      950.34      957.24     38.06 o 
 -25   1   1       82.60      248.22     28.95 o 
 -24   1   1     3943.04     3695.63     59.75 o 
 -23   1   1      482.41      486.89     29.98 o 
 -22   1   1     2031.23     1952.39     44.96 o 
 -21   1   1      650.93      688.06     25.43 o 
 -20   1   1      933.60     1006.98     28.61 o 
 -19   1   1      130.38      157.56     17.20 o 
 -18   1   1     3182.83     3013.19     46.24 o 
 -17   1   1       40.29       73.31     13.06 o 
 -16   1   1       70.29       64.15     18.69 o 
 -15   1   1     1984.21     1949.28     38.76 o 
 -14   1   1      132.54      162.70     15.25 o 
 -13   1   1       72.78      100.91     10.22 o 
 -12   1   1       73.61       82.44     10.89 o 
 -11   1   1     2815.50     2804.64     36.24 o 
 -10   1   1      307.74      293.33     15.34 o 
  -9   1   1      313.32      341.51     17.92 o 
  -8   1   1      660.40      621.02     16.74 o 
  -7   1   1       98.42      129.10     10.56 o 
  -6   1   1      229.47      268.01     22.17 o 
  -5   1   1      623.12      456.42     45.08 o 
  -4   1   1     3941.31     4393.92    112.21 o 
  -3   1   1    21521.44    18223.16    173.81 o 
  -2   1   1    24227.25    20357.32    204.76 o 
  -1   1   1      193.79      412.45     76.94 o 
   0   1   1      967.54      627.63     75.66 o 
   1   1   1    10775.28     9314.37    173.71 o 
   2   1   1     9017.59     7924.32    178.16 o 
   3   1   1    10083.25     8118.54    269.01 o 
   4   1   1     9206.92     7834.75    307.88 o 
   5   1   1      566.34      616.20     53.34 o 
   6   1   1       58.92       51.74     17.40 o 
   7   1   1       30.60       43.57     14.35 o 
   8   1   1       96.28      132.21     15.78 o 
   9   1   1     1343.42     1236.45     22.85 o 
  10   1   1      113.34      133.69     11.55 o 
  11   1   1      642.02      693.97     27.87 o 
  12   1   1     5483.18     5212.09     60.13 o 
  13   1   1       12.84       31.70     14.56 o 
  14   1   1     1619.74     1776.26     32.51 o 
  15   1   1      939.33      954.93     27.60 o 
  16   1   1     2152.91     2187.30     38.48 o 
  17   1   1       36.90       32.12     14.22 o 
  18   1   1      924.94      859.37     28.07 o 
  19   1   1      759.88      686.39     26.42 o 
  20   1   1       19.46       85.01     17.60 o 
  21   1   1       69.44       83.21     20.47 o 
  22   1   1      109.57      126.91     20.31 o 
  23   1   1       53.58      211.72     25.01 o 
  24   1   1     2647.48     2617.39     56.10 o 
  25   1   1     4273.97     3645.44     94.60 o 
  26   1   1      407.94      424.59     44.33 o 
  27   1   1       57.98       51.41     51.15 o 
  28   1   1     2341.72     2227.67     80.57 o 
  29   1   1      820.22      935.68     57.58 o 
  30   1   1       44.60       26.91     54.40 o 
  31   1   1      568.62      576.32     55.01 o 
  32   1   1      228.50      164.17     48.34 o 
  33   1   1      741.83      806.24    102.31 o 
  34   1   1      445.36      490.45     57.96 o 
  35   1   1       45.04      107.51     50.52 o 
  36   1   1       34.90        3.58     80.55 o 
  37   1   1      105.83      206.72     89.59 o 
  38   1   1        8.73       48.45     86.82 o 
  39   1   1      354.74      332.49    101.64 o 
 -36   2   1        3.99       -4.93     57.19 o 
 -35   2   1      719.76      755.73     72.89 o 
 -34   2   1      261.21      311.60     61.25 o 
 -33   2   1      233.87      345.74     81.40 o 
 -32   2   1     1086.94     1047.10     72.73 o 
 -31   2   1     1009.87      919.82    130.63 o 
 -30   2   1      941.25      983.91     67.30 o 
 -29   2   1      738.70      713.88     60.93 o 
 -28   2   1     1815.02     1717.31     78.62 o 
 -27   2   1     2210.36     2125.50     67.10 o 
 -26   2   1     1737.01     1774.87     61.58 o 
 -25   2   1     1331.83     1357.68     55.73 o 
 -24   2   1      408.01      366.64     38.84 o 
 -23   2   1     2495.48     2554.60     78.72 o 
 -22   2   1       93.75      127.86     36.18 o 
 -21   2   1      356.82      438.80     30.38 o 
 -20   2   1      669.28      757.89     41.08 o 
 -19   2   1      473.37      495.45     30.00 o 
 -18   2   1        0.99      105.54     27.12 o 
 -17   2   1     1128.18     1156.23     39.33 o 
 -16   2   1      757.29      714.67     30.43 o 
 -15   2   1      303.27      333.84     24.24 o 
 -14   2   1     2599.56     2515.94     39.95 o 
 -13   2   1     1339.73     1309.11     31.98 o 
 -12   2   1     4118.49     3883.68     57.30 o 
 -11   2   1      144.32      198.77     18.56 o 
 -10   2   1     1123.06     1144.77     43.74 o 
  -9   2   1     1235.43     1292.77     34.89 o 
  -8   2   1     7789.39     7188.42     88.99 o 
  -7   2   1     7034.44     6186.48     78.70 o 
  -6   2   1    10967.74    10591.75    122.70 o 
  -5   2   1      136.06      489.69     46.34 o 
  -4   2   1     1255.19     1301.77     73.66 o 
  -3   2   1     1340.25     1350.00     68.07 o 
  -2   2   1      656.16      600.68     36.97 o 
  -1   2   1       55.84        7.85     51.51 o 
   0   2   1     4117.83     3811.65     84.23 o 
   1   2   1     3262.69     3232.73     78.88 o 
   2   2   1     5352.14     4970.39     77.42 o 
   3   2   1      497.10      585.25     91.39 o 
   4   2   1    10660.71    10083.26    137.37 o 
   5   2   1      367.93      376.24     33.91 o 
   6   2   1     3951.58     3910.33     88.44 o 
   7   2   1      331.68      453.15     46.49 o 
   8   2   1      353.01      358.34     25.41 o 
   9   2   1     5898.08     5552.80     85.68 o 
  10   2   1      319.31      421.64     30.46 o 
  11   2   1      186.96      296.78     21.54 o 
  12   2   1       40.00       68.88     19.21 o 
  13   2   1      286.11      294.16     27.60 o 
  14   2   1       32.52       73.37     25.72 o 
  15   2   1     1252.21     1324.23     31.39 o 
  16   2   1     1053.56     1159.15     29.99 o 
  17   2   1      507.67      571.28     26.28 o 
  18   2   1     1708.71     1777.82     36.88 o 
  19   2   1     2447.41     2471.03     84.51 o 
  20   2   1     6440.61     6104.01    105.31 o 
  21   2   1     4593.08     4125.99    101.55 o 
  22   2   1     1575.06     1456.82     88.12 o 
  23   2   1      608.50      681.92     50.98 o 
  24   2   1      774.53      848.32     84.31 o 
  25   2   1      110.16      240.76     44.04 o 
  26   2   1      154.11      180.67     43.49 o 
  27   2   1        1.15       17.01     46.34 o 
  28   2   1       16.70       50.38     43.38 o 
  29   2   1       24.30       36.01     44.04 o 
  30   2   1      629.73      705.17    127.36 o 
  31   2   1     1669.75     1499.42     92.06 o 
  32   2   1       95.11        1.16     49.79 o 
  33   2   1      204.29      261.93     67.50 o 
  34   2   1       63.46      143.69     56.61 o 
  35   2   1      197.60      314.10     61.67 o 
  36   2   1     2240.14     2105.15    212.18 o 
 -31   3   1     1716.38     1643.25    127.34 o 
 -30   3   1      559.80      659.70     98.82 o 
 -29   3   1      255.16      398.28     95.91 o 
 -28   3   1      337.52      529.54     66.85 o 
 -27   3   1       23.86      137.30     56.88 o 
 -26   3   1      420.99      407.40     63.28 o 
 -25   3   1        4.46      152.05     54.79 o 
 -24   3   1      396.96      602.66     62.28 o 
 -23   3   1     2031.74     2040.00     68.51 o 
 -22   3   1     2743.24     2552.42     73.08 o 
 -21   3   1      120.65      218.69     38.79 o 
 -20   3   1     1924.35     1658.42     60.33 o 
 -19   3   1     2628.05     2326.54     66.67 o 
 -18   3   1     2170.95     2171.94     63.73 o 
 -17   3   1     1817.54     1673.25     48.16 o 
 -16   3   1     2009.52     2020.71     52.58 o 
 -15   3   1     1155.95     1202.59     50.09 o 
 -14   3   1      502.73      684.55     74.07 o 
 -13   3   1      540.85      606.85     38.93 o 
 -12   3   1       55.90      123.08     30.52 o 
 -11   3   1      738.93      913.55     43.26 o 
  -9   3   1      849.44     1419.48     55.41 o 
  -8   3   1     5384.08     5221.82     76.97 o 
  -7   3   1     2354.51     2215.80     47.62 o 
  -6   3   1      149.23      299.48     30.13 o 
  -5   3   1     2319.84     2280.48     51.70 o 
  -4   3   1     9350.41     8549.69    110.17 o 
  -3   3   1     2417.41     2328.42     43.88 o 
  -2   3   1     3266.62     2949.42     49.56 o 
  -1   3   1     4682.64     4248.84     68.29 o 
   0   3   1     1819.98     1870.78     44.94 o 
   1   3   1      291.24      417.97     34.23 o 
   2   3   1      997.45      957.17     43.44 o 
   3   3   1      481.04      604.17     36.60 o 
   4   3   1        0.85      210.76     40.22 o 
   5   3   1      141.14      233.06     31.36 o 
   6   3   1        3.78      148.03     30.41 o 
   7   3   1     1404.21     1561.29     49.84 o 
   8   3   1     1484.78     1387.11     48.16 o 
   9   3   1      686.97      742.74     34.37 o 
  10   3   1     3495.59     3623.45     63.92 o 
  11   3   1     1983.62     1925.17     47.97 o 
  12   3   1     2149.05     1984.96     48.58 o 
  13   3   1     2247.52     2052.70     59.41 o 
  14   3   1     4742.95     4277.49     86.25 o 
  15   3   1     1178.04     1200.02     51.94 o 
  16   3   1     2625.13     2475.37     69.30 o 
  17   3   1     1167.29     1183.17     51.41 o 
  18   3   1      989.66     1061.63     50.26 o 
  19   3   1        4.79      235.21     38.11 o 
  20   3   1       73.58      195.16     38.10 o 
  21   3   1      116.62      230.96     39.64 o 
  22   3   1      597.48      777.28     49.72 o 
  23   3   1      938.16     1033.55     66.67 o 
  24   3   1      601.09      690.15     59.59 o 
  25   3   1     1417.11     1460.07     76.59 o 
  26   3   1     2878.72     2716.25     97.40 o 
  27   3   1      909.64      889.14     67.87 o 
  28   3   1     1343.53     1236.90     76.35 o 
  29   3   1     1142.14     1268.60     78.66 o 
  30   3   1     1272.99     1234.28    122.93 o 
  31   3   1      224.54      267.68     61.25 o 
 -23   4   1      532.17      619.05     72.60 o 
 -22   4   1      459.06      493.67     69.98 o 
 -21   4   1      162.39      377.82     71.75 o 
 -20   4   1       89.75      319.60     63.84 o 
 -19   4   1       26.30      122.43     57.92 o 
 -18   4   1      150.03      210.43     59.66 o 
 -17   4   1       16.60       63.07     53.62 o 
 -16   4   1      111.65      224.72     84.71 o 
 -15   4   1       20.01      226.80     54.87 o 
 -14   4   1     1408.76     1488.90     79.98 o 
 -13   4   1     3106.35     2869.69    101.48 o 
 -12   4   1     2425.73     2268.44     90.50 o 
 -11   4   1     2859.83     2595.52     93.78 o 
 -10   4   1     2553.27     2271.02     87.07 o 
  -9   4   1      566.64      712.95     60.94 o 
  -8   4   1     1665.39     1465.90    103.99 o 
  -7   4   1      762.02      697.08     58.74 o 
  -6   4   1      152.31      374.49     51.45 o 
  -5   4   1      446.41      513.00     56.10 o 
  -4   4   1        2.12      179.93     37.99 o 
  -3   4   1        7.85      180.22     37.88 o 
  -2   4   1       28.17      325.42     50.46 o 
  -1   4   1      254.10      425.99     42.43 o 
   0   4   1      632.29      786.85     40.42 o 
   1   4   1     1924.45     1973.55     62.55 o 
   2   4   1     1817.55     1793.11     51.69 o 
   3   4   1      852.06      810.56     40.90 o 
   4   4   1     2016.43     1970.58     62.75 o 
   5   4   1     2364.99     2085.44     56.30 o 
   6   4   1     2318.92     2332.06     58.42 o 
   7   4   1     1200.34     1080.40     67.02 o 
   8   4   1      854.32      991.54    122.99 o 
   9   4   1     1016.46      980.76     66.59 o 
  10   4   1      692.20      785.49     63.83 o 
  11   4   1      124.55      277.34     53.38 o 
  12   4   1       51.97      195.59     52.21 o 
  13   4   1       36.33      252.48     55.59 o 
  14   4   1      356.53      572.41     62.52 o 
  15   4   1      285.02      563.38     62.85 o 
  16   4   1     1544.07     1774.70    139.54 o 
  17   4   1      928.33      861.82     95.75 o 
  18   4   1      517.93      633.39     68.01 o 
  19   4   1     2079.28     2021.31    178.27 o 
  20   4   1     1403.84     1386.08     84.25 o 
  21   4   1      666.93      617.35     71.78 o 
  22   4   1     1106.15     1069.38    110.64 o 
  23   4   1      791.65      823.71    104.59 o 
 -39   0   2     2956.88     3053.81    173.01 o 
 -36   0   2     2022.52     1919.15     87.53 o 
 -35   0   2     1211.84     1296.84     73.58 o 
 -34   0   2     2151.04     2107.91     86.61 o 
 -33   0   2     2705.44     2762.73    111.64 o 
 -32   0   2      791.31      746.74     59.26 o 
 -31   0   2      136.95      218.64     46.82 o 
 -30   0   2      138.96      145.63     44.73 o 
 -29   0   2      482.07      539.31     51.02 o 
 -28   0   2      286.03      300.56     45.75 o 
 -27   0   2     2798.54     2965.98     88.27 o 
 -26   0   2     5075.93     5360.44    121.35 o 
 -25   0   2      265.74      404.11     42.80 o 
 -24   0   2     8885.10     8832.88    168.77 o 
 -23   0   2     7150.88     7147.86    141.99 o 
 -22   0   2     5319.14     5148.53    111.53 o 
 -21   0   2     3065.74     3026.34     79.33 o 
 -20   0   2     6856.82     6604.40    129.81 o 
 -19   0   2     5392.65     5507.15    112.68 o 
 -18   0   2     1409.38     1203.72     50.79 o 
 -17   0   2     2466.73     2384.34     48.59 o 
 -16   0   2     1368.72     1676.14     46.90 o 
 -15   0   2     2098.84     2292.81     46.04 o 
 -14   0   2    13254.29    15204.75    198.05 o 
 -13   0   2      828.66      924.78     38.73 o 
 -12   0   2     8775.59     9345.19    126.08 o 
 -11   0   2       57.36       54.00     14.58 o 
 -10   0   2    20885.07    21600.96    320.02 o 
  -8   0   2    22224.96    22738.81    334.88 o 
  -7   0   2     3619.60     3713.36     65.22 o 
  -6   0   2    20649.72    22418.70    277.84 o 
  -5   0   2    39711.75    43069.58    525.06 o 
  -4   0   2    11814.77    12774.23    161.08 o 
  -3   0   2    15949.77    17975.87    222.96 o 
  -2   0   2     2801.38     3110.60     38.35 o 
  -1   0   2       71.51      127.10      8.19 o 
   0   0   2     3484.75     3553.17     59.75 o 
   1   0   2     3933.60     4045.84     65.27 o 
   2   0   2     5009.62     5320.85    121.87 o 
   3   0   2     1074.10     1128.26     37.74 o 
   4   0   2     2945.95     3103.91     78.62 o 
   5   0   2     1024.24      998.06     39.45 o 
   6   0   2    16526.94    17281.14    377.27 o 
   7   0   2     6561.73     6442.98    153.89 o 
   8   0   2     4085.95     3837.21     67.69 o 
   9   0   2     5857.77     5995.53    100.32 o 
  10   0   2    42915.92    44286.83    652.29 o 
  11   0   2      563.22      432.00     24.61 o 
  12   0   2    13228.29    13466.76    210.01 o 
  13   0   2    11838.85    12829.71    202.08 o 
  14   0   2     3161.02     3197.59     65.80 o 
  15   0   2     3697.59     3929.26     77.59 o 
  16   0   2     2136.16     2310.63     56.38 o 
  17   0   2      823.85      891.96     39.01 o 
  18   0   2      754.09      740.80     30.95 o 
  19   0   2      725.33      754.15     31.80 o 
  20   0   2     1752.94     1652.36     59.36 o 
  21   0   2     5405.90     5314.90    106.41 o 
  22   0   2     9656.46     9546.17    168.78 o 
  23   0   2     1983.10     2134.63     65.69 o 
  24   0   2    17791.13    18368.51    298.43 o 
  25   0   2     3924.08     4413.54    100.64 o 
  26   0   2     3343.04     3796.08     92.93 o 
  27   0   2      388.72      541.89     43.09 o 
  28   0   2      366.96      388.55     48.42 o 
  29   0   2     8122.60     7628.01    231.84 o 
  30   0   2     1998.71     2117.32    117.76 o 
  31   0   2      997.28     1235.27     97.65 o 
  32   0   2      156.65      357.83     74.68 o 
  33   0   2       30.88      178.25     70.12 o 
  34   0   2      101.68       88.07     70.16 o 
  35   0   2      131.44       58.43     74.46 o 
  36   0   2     2149.06     1815.59    130.29 o 
  37   0   2     1622.56     1586.25    126.49 o 
  38   0   2      903.05      983.86    112.83 o 
  39   0   2     3612.21     3558.99    176.23 o 
 -38   1   2      149.19       58.88     58.17 o 
 -37   1   2       83.75       63.14     59.84 o 
 -36   1   2      199.51      158.22     48.85 o 
 -35   1   2      516.40      563.39     64.73 o 
 -34   1   2     1363.07     1397.50     65.42 o 
 -33   1   2     1073.61     1187.51     60.62 o 
 -32   1   2     3151.47     3214.58     85.74 o 
 -31   1   2     1976.90     1982.64     52.69 o 
 -30   1   2     5021.59     4914.50     78.34 o 
 -29   1   2     2959.76     2888.19     59.08 o 
 -28   1   2     1679.96     1648.83     46.87 o 
 -27   1   2     3211.79     3162.12     61.04 o 
 -26   1   2      194.71      225.73     24.33 o 
 -25   1   2     2341.11     2197.48     46.58 o 
 -24   1   2     1666.92     1584.71     37.79 o 
 -23   1   2        2.90       24.28     19.90 o 
 -22   1   2       89.23       96.80     19.79 o 
 -21   1   2      985.04     1102.37     33.76 o 
 -20   1   2     1138.22     1087.65     32.47 o 
 -19   1   2       83.81       62.51     22.06 o 
 -18   1   2     6613.48     6626.29     79.62 o 
 -17   1   2     1432.96     1241.88     29.01 o 
 -16   1   2     5379.79     5368.72     61.67 o 
 -15   1   2     9140.28     9127.19     92.47 o 
 -14   1   2     7382.98     7018.39     74.19 o 
 -13   1   2     4203.78     3884.73     47.23 o 
 -12   1   2     4853.10     4378.56     50.41 o 
 -11   1   2     2095.21     2156.65     31.65 o 
 -10   1   2    17300.55    17444.30    159.61 o 
  -9   1   2     8762.19     9457.15     91.24 o 
  -8   1   2      722.51      751.20     21.09 o 
  -7   1   2        7.73       25.71     12.35 o 
  -6   1   2     2052.23     2104.85     34.66 o 
  -5   1   2      639.77      628.15     18.04 o 
  -4   1   2     8322.44     8698.77     90.46 o 
  -3   1   2    17667.09    19002.63    201.20 o 
  -2   1   2     2081.18     2187.57     41.64 o 
  -1   1   2       59.11       62.47      9.56 o 
   0   1   2    26105.59    26965.91    395.83 o 
   1   1   2     1994.57     1969.25     36.85 o 
   2   1   2    39819.30    42151.57    505.88 o 
   3   1   2      149.73      179.43     14.05 o 
   4   1   2      982.18      996.50     24.96 o 
   5   1   2    25115.78    26117.53    394.32 o 
   6   1   2     1089.37     1145.49     38.11 o 
   7   1   2     3152.32     3297.14     66.34 o 
   8   1   2      389.68      533.34     29.48 o 
   9   1   2      134.67      206.72     16.15 o 
  10   1   2     1052.19     1192.75     27.43 o 
  11   1   2      742.96      813.63     21.75 o 
  12   1   2     6113.80     6097.30     88.65 o 
  13   1   2      148.51      159.08     48.52 o 
  14   1   2     7309.12     7473.84    106.98 o 
  15   1   2     4216.88     4002.29     54.15 o 
  16   1   2     9916.89     9812.23    114.94 o 
  17   1   2     7803.44     7623.43     93.38 o 
  18   1   2     5616.45     5601.33     73.38 o 
  19   1   2     8668.82     8786.90    107.09 o 
  20   1   2     6944.91     7110.22     90.60 o 
  21   1   2      897.31     1115.09     31.70 o 
  22   1   2      346.19      396.11     27.65 o 
  23   1   2       21.79       48.22     31.26 o 
  24   1   2       20.92       40.25     39.89 o 
  25   1   2      692.84      677.33     47.01 o 
  26   1   2       84.62       42.11     35.40 o 
  27   1   2      670.33      653.22     49.64 o 
  28   1   2      700.51      664.50     73.83 o 
  29   1   2     5385.33     5413.95    125.93 o 
  30   1   2      803.50      845.21     64.14 o 
  31   1   2      873.78      940.49     61.31 o 
  32   1   2     2809.89     2624.67     92.13 o 
  33   1   2      966.98      822.55     93.49 o 
  34   1   2     6674.29     7096.23    244.20 o 
  35   1   2     1589.17     1740.54    133.34 o 
  36   1   2      866.43      937.12    164.05 o 
  37   1   2     1195.84     1381.52     97.07 o 
  38   1   2      395.19      419.19     70.21 o 
 -36   2   2      457.83      571.00     90.35 o 
 -35   2   2      540.04      528.17     68.94 o 
 -34   2   2     1772.28     1733.66     98.41 o 
 -33   2   2      366.61      387.75     61.91 o 
 -32   2   2       11.10       69.21     52.89 o 
 -31   2   2      126.83      154.05     52.93 o 
 -30   2   2       32.05       81.58     41.69 o 
 -29   2   2       95.27      120.54     70.12 o 
 -28   2   2      123.47      193.61     40.59 o 
 -27   2   2      559.45      604.86     46.40 o 
 -26   2   2      905.40      989.58     52.17 o 
 -25   2   2     2300.85     2257.96     79.93 o 
 -24   2   2     1150.75     1203.02     45.52 o 
 -23   2   2       30.32       65.75     27.29 o 
 -22   2   2     4914.75     4835.00     80.26 o 
 -21   2   2      805.32      881.02     36.96 o 
 -20   2   2     1437.65     1392.79     43.49 o 
 -19   2   2     6088.78     6066.44     92.44 o 
 -18   2   2      774.09      845.89     34.80 o 
 -17   2   2      525.86      503.45     30.03 o 
 -16   2   2      714.92      791.21     32.25 o 
 -15   2   2      108.39       94.25     21.19 o 
 -14   2   2       41.78       53.33     19.75 o 
 -13   2   2       93.35      124.05     20.61 o 
 -12   2   2      539.71      536.99     27.67 o 
 -11   2   2     2055.10     2244.34     39.77 o 
 -10   2   2     3182.34     3000.44     46.92 o 
  -9   2   2      604.01      629.97     23.80 o 
  -8   2   2     7876.02     7810.81     94.72 o 
  -7   2   2     6331.14     6542.55    116.02 o 
  -6   2   2      937.92      936.45     26.80 o 
  -5   2   2      540.19      468.38     19.33 o 
  -4   2   2     5543.58     5419.78     63.96 o 
  -3   2   2     3323.64     3049.22     53.34 o 
  -2   2   2      202.88      244.52     16.58 o 
  -1   2   2     1126.81     1084.67     28.27 o 
   0   2   2     1546.43     1479.29     33.19 o 
   1   2   2      467.92      534.81     22.54 o 
   2   2   2     3214.81     3542.25     53.30 o 
   3   2   2       92.99      139.77     22.68 o 
   4   2   2       10.37      -18.62     20.83 o 
   5   2   2     5110.09     5370.40    108.07 o 
   6   2   2     1563.95     1550.11     40.29 o 
   7   2   2     3043.57     2857.56     55.79 o 
   8   2   2     5262.92     5280.14     84.16 o 
   9   2   2      818.66      817.01     46.60 o 
  10   2   2     5485.16     5157.24     83.99 o 
  11   2   2     6382.25     6369.11     98.52 o 
  12   2   2     1132.20     1063.38     33.22 o 
  13   2   2      479.62      502.00     26.94 o 
  14   2   2     2042.41     2051.24     65.43 o 
  15   2   2     1983.83     1942.55     37.09 o 
  16   2   2      289.12      386.96     26.63 o 
  17   2   2        1.54       53.87     24.67 o 
  18   2   2       11.05       19.12     27.68 o 
  19   2   2     1227.52     1228.63     43.98 o 
  20   2   2     1398.46     1553.41    144.19 o 
  21   2   2      704.75      721.17     49.53 o 
  22   2   2      138.66      161.41     38.22 o 
  23   2   2     1433.96     1307.52     98.95 o 
  24   2   2     3063.51     2847.99     88.08 o 
  25   2   2     1748.04     1757.36     74.30 o 
  26   2   2     2066.25     1836.91     76.71 o 
  27   2   2     1495.11     1285.54     70.31 o 
  28   2   2     1463.11     1435.06     73.89 o 
  29   2   2      435.15      398.47     53.78 o 
  30   2   2      841.81      842.28     64.25 o 
  31   2   2       65.09       25.25     46.74 o 
  32   2   2      142.11      229.81     54.18 o 
  33   2   2        0.31       74.80     52.29 o 
  34   2   2       52.81       41.51     54.35 o 
  35   2   2      246.44      276.01     61.38 o 
  36   2   2       72.29       81.53     58.05 o 
 -31   3   2       17.36      -60.99     59.78 o 
 -30   3   2      288.43      291.45     68.08 o 
 -29   3   2      504.72      482.34     69.60 o 
 -28   3   2      151.73      126.66     60.27 o 
 -27   3   2      308.84      353.97     63.93 o 
 -26   3   2       71.63       21.57     54.45 o 
 -25   3   2      158.21      178.53     56.26 o 
 -24   3   2      299.55      353.17     70.50 o 
 -23   3   2        5.76       60.04     50.36 o 
 -22   3   2       92.77      118.50     54.83 o 
 -21   3   2       81.87       42.90     46.76 o 
 -20   3   2       11.15       36.61     47.04 o 
 -19   3   2        5.93       20.16     34.04 o 
 -18   3   2       38.38       43.34     34.03 o 
 -17   3   2      595.35      667.66     44.10 o 
 -16   3   2      582.68      680.53     43.90 o 
 -15   3   2      621.06      637.37     54.49 o 
 -14   3   2     1315.21     1246.18     65.85 o 
 -13   3   2     1836.12     1911.58     74.22 o 
 -12   3   2     1735.29     1618.85     68.42 o 
 -11   3   2       10.45       98.89     39.52 o 
 -10   3   2        5.62      120.42     41.52 o 
  -9   3   2       12.45       85.84     28.18 o 
  -8   3   2     1064.86     1209.44     37.51 o 
  -7   3   2      881.33      828.07     33.59 o 
  -6   3   2      196.88      177.86     26.99 o 
  -5   3   2       34.44       43.61     24.72 o 
  -4   3   2      405.90      502.94     26.13 o 
  -3   3   2      981.47      964.76     32.36 o 
  -2   3   2      391.13      501.34     26.20 o 
  -1   3   2      648.89      805.81     38.88 o 
   0   3   2      815.64      852.18     34.83 o 
   1   3   2      464.15      553.27     30.85 o 
   2   3   2     1128.17     1032.61     36.91 o 
   3   3   2     1168.01     1205.78     38.49 o 
   4   3   2      438.96      511.99     36.73 o 
   5   3   2      340.23      374.61     35.34 o 
   6   3   2       84.52      105.54     31.85 o 
   7   3   2      269.86      313.73     34.25 o 
   8   3   2      331.86      329.62     34.85 o 
   9   3   2       18.48       94.80     37.37 o 
  10   3   2       11.55       37.57     31.13 o 
  11   3   2      436.24      521.47     32.69 o 
  12   3   2      163.76      195.96     28.77 o 
  13   3   2      357.97      466.79     33.13 o 
  14   3   2     1256.21     1296.87     42.80 o 
  15   3   2     1012.43     1084.32     49.86 o 
  16   3   2      162.99      274.59     37.59 o 
  17   3   2      183.52      257.52     36.64 o 
  18   3   2        9.46      143.17     46.73 o 
  19   3   2       52.63      120.78     42.33 o 
  20   3   2     1670.79     1451.34     70.32 o 
  21   3   2      312.39      288.33     48.43 o 
  22   3   2      371.12      384.70     51.59 o 
  23   3   2      991.65     1024.40     65.38 o 
  24   3   2        4.73      -27.14     61.34 o 
  25   3   2       14.58      -17.78     45.59 o 
  26   3   2      258.11      279.98     54.45 o 
  27   3   2       37.80       46.16     49.48 o 
  28   3   2       60.41      114.30     52.32 o 
  29   3   2      166.20      103.14     54.69 o 
  30   3   2      434.14      404.44     63.12 o 
  31   3   2      515.65      445.42     66.05 o 
 -23   4   2        4.80       91.94     60.29 o 
 -22   4   2        0.11       22.04     59.09 o 
 -21   4   2      107.68       92.49     95.82 o 
 -20   4   2       34.57       14.47     88.54 o 
 -19   4   2        7.08        7.32     55.26 o 
 -18   4   2       77.62      197.46     61.00 o 
 -17   4   2       91.22      117.76     56.47 o 
 -16   4   2       51.66       92.19     54.04 o 
 -15   4   2       22.67      114.93     63.74 o 
 -14   4   2        0.47      -10.33     71.35 o 
 -13   4   2      588.82      696.38     64.25 o 
 -12   4   2        0.06       55.16     72.11 o 
 -11   4   2      149.07      226.17     53.09 o 
 -10   4   2      166.31      256.98     52.93 o 
  -9   4   2       98.01      151.55     49.18 o 
  -8   4   2       57.78       89.25     47.62 o 
  -7   4   2       42.38      197.88     49.49 o 
  -6   4   2        1.03      120.76     68.19 o 
  -5   4   2      113.05      176.80     47.82 o 
  -4   4   2       41.17      169.72     46.73 o 
  -3   4   2      221.45      422.34     85.41 o 
  -2   4   2      411.68      534.96     43.39 o 
  -1   4   2      235.74      278.46     35.18 o 
   0   4   2       31.00       78.13     31.61 o 
   1   4   2      141.14      168.83     32.12 o 
   2   4   2        0.10       20.28     30.52 o 
   3   4   2      205.15      252.00     34.30 o 
   4   4   2       24.44       45.58     32.20 o 
   5   4   2        0.13       50.77     31.75 o 
   6   4   2       81.89      144.12     39.56 o 
   7   4   2      113.08      267.79     41.27 o 
   8   4   2        8.92       94.59     38.95 o 
   9   4   2       35.71      162.83     40.57 o 
  10   4   2        7.87      122.97     40.41 o 
  11   4   2        7.50      111.66     41.14 o 
  12   4   2       19.51      161.55     42.09 o 
  13   4   2       30.75       93.38     41.02 o 
  14   4   2      412.32      563.95     49.40 o 
  15   4   2        1.22       -5.34     58.00 o 
  16   4   2       47.77       16.29     41.25 o 
  17   4   2      151.46      157.91     56.78 o 
  18   4   2       31.63        7.25     69.09 o 
  19   4   2       26.88      -35.46     70.25 o 
  20   4   2      139.17      149.37     78.44 o 
  21   4   2       20.67        8.01     75.62 o 
  22   4   2       32.65       24.22     75.89 o 
 -38   1   3      433.54      424.00     56.32 o 
 -37   1   3       35.64        2.29     47.35 o 
 -36   1   3       48.81       81.52     47.57 o 
 -35   1   3      263.10      315.03     51.24 o 
 -34   1   3      221.29      274.85     48.29 o 
 -33   1   3        1.28      -51.51     34.34 o 
 -32   1   3       14.79      -12.58     30.52 o 
 -31   1   3       30.82       60.36     30.71 o 
 -30   1   3      356.46      385.60     34.66 o 
 -29   1   3       59.59       20.59     27.96 o 
 -28   1   3       18.68      108.13     24.68 o 
 -27   1   3     1544.94     1452.95     43.77 o 
 -26   1   3     1124.53     1026.05     34.54 o 
 -25   1   3     1688.73     1438.48     60.31 o 
 -24   1   3       77.08       93.55     19.47 o 
 -23   1   3      711.84      678.38     30.15 o 
 -22   1   3      664.78      706.26     32.37 o 
 -21   1   3       32.93       31.63     20.64 o 
 -20   1   3      104.95       90.76     20.66 o 
 -19   1   3      176.19      135.94     20.75 o 
 -18   1   3      109.48      168.85     20.26 o 
 -17   1   3      250.80      179.12     19.60 o 
 -16   1   3      947.08     1017.96     46.58 o 
 -15   1   3      633.14      691.53     43.95 o 
 -14   1   3      260.44      297.68     19.07 o 
 -13   1   3       71.47       72.41     30.58 o 
 -12   1   3    12867.44    11879.72    138.30 o 
 -11   1   3     1469.65     1396.51     47.12 o 
 -10   1   3      160.69      196.54     15.91 o 
  -9   1   3      313.98      417.50     15.99 o 
  -8   1   3     6560.88     5928.28     67.95 o 
  -7   1   3      154.84       57.13     35.60 o 
  -6   1   3     1784.93     1774.53     39.73 o 
  -5   1   3     1051.91     1019.38     21.48 o 
  -4   1   3      764.77      823.90    111.25 o 
  -3   1   3     2016.43     1732.92    131.97 o 
  -2   1   3      525.52      437.22     42.31 o 
  -1   1   3     4343.95     3731.68    119.96 o 
   0   1   3     1659.29     1459.70    112.22 o 
   1   1   3      124.16       95.78     23.81 o 
   2   1   3    15400.06    13070.36    172.38 o 
   3   1   3      741.17      620.09    115.43 o 
   4   1   3     1275.88     1264.81     53.23 o 
   5   1   3       82.87       79.87     23.46 o 
   6   1   3     1864.00     1912.22     60.29 o 
   7   1   3     1943.87     1872.72     70.03 o 
   8   1   3       21.91       -5.49     19.27 o 
   9   1   3     1566.45     1562.44     46.46 o 
  10   1   3     2085.20     1947.91     52.61 o 
  11   1   3     5395.25     5275.45    145.92 o 
  13   1   3     1897.98     1717.79     51.84 o 
  14   1   3      455.74      472.95     41.95 o 
  15   1   3     3098.13     3192.07     98.82 o 
  16   1   3     1347.32     1251.46     48.06 o 
  17   1   3      133.04      148.24     45.40 o 
  18   1   3      403.03      419.58     33.82 o 
  19   1   3      592.60      537.94     39.76 o 
  20   1   3      360.07      350.79     34.24 o 
  21   1   3     2624.24     2390.89     76.47 o 
  22   1   3     1175.91     1127.18     55.90 o 
  23   1   3      344.00      359.39     38.06 o 
  24   1   3      165.43      183.10     35.04 o 
  25   1   3       16.31       99.56    122.05 o 
  26   1   3      449.58      446.91     68.77 o 
  27   1   3      150.04      227.68     50.21 o 
  28   1   3      763.93      719.96     73.36 o 
  29   1   3       70.51      142.49     40.93 o 
  30   1   3      488.31      575.91     56.28 o 
  31   1   3      137.83      208.32     45.89 o 
  32   1   3      131.51      131.00     51.24 o 
  33   1   3      229.96      222.02     55.48 o 
  34   1   3      403.77      415.25    107.28 o 
  35   1   3      102.37      102.67     55.69 o 
  36   1   3      564.76      594.43     67.90 o 
  37   1   3      388.19      250.77     64.68 o 
  38   1   3      826.71      892.06     83.32 o 
 -35   2   3      482.59      360.43     92.19 o 
 -34   2   3      765.65      847.10     74.59 o 
 -33   2   3     1070.77     1041.62     75.67 o 
 -32   2   3     1760.24     1764.90     70.81 o 
 -31   2   3      114.13      145.29     44.52 o 
 -30   2   3     1014.21      926.90     56.45 o 
 -29   2   3      630.54      590.30     60.95 o 
 -28   2   3      164.73      231.68     42.37 o 
 -27   2   3       83.92      188.89     34.67 o 
 -26   2   3       61.75      101.62     31.32 o 
 -25   2   3       37.60       94.83     30.29 o 
 -24   2   3       78.41       97.15     27.38 o 
 -23   2   3        4.72      156.42     35.51 o 
 -22   2   3     5037.53     4663.39     72.96 o 
 -21   2   3       24.98       58.89     24.28 o 
 -20   2   3     1589.95     1598.36     42.79 o 
 -19   2   3      975.80      988.68     35.92 o 
 -18   2   3     2943.69     2857.94     52.43 o 
 -17   2   3     3931.11     3746.53     59.41 o 
 -16   2   3      709.26      804.93     30.58 o 
 -15   2   3     1495.90     1508.66     37.42 o 
 -14   2   3     1224.14     1166.58     35.87 o 
 -13   2   3     3235.08     3144.35     55.22 o 
 -12   2   3       98.46      104.36     22.62 o 
 -11   2   3     1940.09     1983.87     59.62 o 
 -10   2   3       96.95      257.76     47.98 o 
  -9   2   3       87.06      339.97     56.24 o 
  -8   2   3     3618.86     4025.74     81.19 o 
  -7   2   3     3614.95     3418.85     60.14 o 
  -6   2   3     3539.33     3205.19     51.66 o 
  -5   2   3      704.58      622.07     33.44 o 
  -4   2   3       29.23       34.19     26.66 o 
  -3   2   3     7023.40     6510.47     76.70 o 
  -2   2   3     4350.94     3944.68     63.59 o 
  -1   2   3     1063.49      994.91     30.18 o 
   0   2   3     1054.72     1113.08     33.69 o 
   1   2   3     3569.07     3283.77     53.59 o 
   2   2   3     1438.03     1441.03     47.12 o 
   3   2   3     2966.39     2800.39     70.60 o 
   4   2   3     1827.15     1907.56     73.18 o 
   5   2   3     1242.24     1235.17     91.94 o 
   6   2   3     1662.71     1651.52     39.98 o 
   7   2   3     1811.26     1931.23    128.65 o 
   8   2   3       68.96      136.66     19.22 o 
   9   2   3       83.74      122.41     42.76 o 
  10   2   3     2422.06     2663.66     98.93 o 
  11   2   3      971.70     1059.60     48.14 o 
  12   2   3     5325.71     5373.78    108.94 o 
  13   2   3     1249.42     1126.30     51.42 o 
  14   2   3     3995.39     3727.56     71.11 o 
  15   2   3     1559.34     1414.05     56.61 o 
  16   2   3     7797.93     7217.30    112.57 o 
  17   2   3     1714.93     1688.99     49.99 o 
  18   2   3     1713.02     1749.64     51.21 o 
  20   2   3      205.56      303.48     31.62 o 
  21   2   3      647.57      583.32     36.85 o 
  22   2   3       78.84       73.86     36.61 o 
  23   2   3     1251.17     1118.00     60.46 o 
  24   2   3      376.62      504.23     48.17 o 
  25   2   3      289.02      390.87     47.43 o 
  26   2   3     1506.11     1595.41     73.44 o 
  27   2   3      629.37      695.28     56.66 o 
  28   2   3     1184.75     1274.47     69.46 o 
  29   2   3      370.18      443.92     53.75 o 
  30   2   3     3338.55     3283.51    104.31 o 
  31   2   3      908.54      785.02     96.04 o 
  32   2   3      253.32      253.14     54.71 o 
  33   2   3     1886.53     1844.38    135.40 o 
  34   2   3      186.72      184.09    108.33 o 
  35   2   3      568.37      654.90     69.21 o 
 -31   3   3      476.70      574.06     75.01 o 
 -30   3   3      196.32      253.14     73.99 o 
 -29   3   3      302.69      402.32     68.06 o 
 -28   3   3     1580.07     1519.20    131.55 o 
 -27   3   3     1347.72     1412.46    173.79 o 
 -26   3   3      803.16      716.17     71.22 o 
 -25   3   3      822.94      902.59     72.10 o 
 -24   3   3      988.12      996.80    196.94 o 
 -23   3   3     1554.83     1379.04     77.18 o 
 -22   3   3     1149.78     1098.02    111.06 o 
 -21   3   3     2630.07     2468.22     93.52 o 
 -20   3   3      574.02      625.92     47.23 o 
 -19   3   3      119.99      216.98     39.66 o 
 -18   3   3      478.40      558.87     83.82 o 
 -17   3   3      590.78      768.11     47.25 o 
 -16   3   3      163.93      278.63     38.23 o 
 -15   3   3        8.51      191.45     58.25 o 
 -14   3   3     1820.47     1951.39     81.76 o 
 -13   3   3     2165.46     2202.48     88.97 o 
 -12   3   3     2931.86     2808.08    144.11 o 
 -11   3   3     2881.23     2741.66     84.99 o 
 -10   3   3     5310.07     4576.38    110.00 o 
  -9   3   3     1378.19     1332.39     63.71 o 
  -8   3   3     1388.13     1427.11     63.71 o 
  -7   3   3     1097.66     1045.27     52.19 o 
  -6   3   3     3855.29     3506.78    107.23 o 
  -5   3   3      970.50     1180.27     39.73 o 
  -4   3   3       73.14      224.12     27.73 o 
  -3   3   3      220.00      308.97     29.23 o 
  -2   3   3       34.57      174.77     26.51 o 
  -1   3   3        8.81       95.90     25.13 o 
   0   3   3      180.30      319.37     28.57 o 
   1   3   3      294.49      518.44     30.45 o 
   2   3   3     3143.44     3160.21     57.90 o 
   3   3   3     1320.43     1281.61     40.29 o 
   4   3   3     1555.07     1615.42     62.20 o 
   5   3   3     1402.78     1475.56     42.04 o 
   6   3   3     8801.10     8204.98    108.21 o 
   7   3   3     3135.01     2837.25     61.19 o 
   8   3   3     2977.96     2616.52     52.46 o 
   9   3   3     2676.81     2448.72     60.01 o 
  10   3   3      181.37      254.15     35.01 o 
  11   3   3     2000.21     1782.21     56.01 o 
  12   3   3      549.98      672.13     49.28 o 
  13   3   3       14.17      262.56     45.74 o 
  14   3   3       15.02      182.33     32.86 o 
  16   3   3     1958.70     2545.15    151.11 o 
  17   3   3     2465.53     2248.32     80.35 o 
  18   3   3      531.93      508.25     50.90 o 
  19   3   3      146.77      186.10     45.01 o 
  20   3   3     1613.69     1833.08    111.04 o 
  21   3   3     4426.96     3977.10    109.31 o 
  22   3   3     2236.34     1989.33    131.97 o 
  23   3   3      613.04      673.43     59.67 o 
  24   3   3     1093.08     1115.81     69.48 o 
  25   3   3      970.97      929.20     66.52 o 
  26   3   3      948.96      919.84     95.37 o 
  27   3   3      275.92      338.79     56.95 o 
  28   3   3      306.20      268.83     56.36 o 
  29   3   3       49.93      100.02     54.89 o 
  30   3   3       25.09      101.84     55.83 o 
 -22   4   3      179.74      339.37     65.83 o 
 -21   4   3      523.03      703.57    133.16 o 
 -20   4   3      781.74      968.10     77.41 o 
 -19   4   3      297.64      357.04     64.51 o 
 -18   4   3     2279.68     2039.16     94.88 o 
 -17   4   3     2291.32     2038.96     92.10 o 
 -16   4   3     2536.70     2059.42     91.37 o 
 -15   4   3     2390.66     2153.98     91.49 o 
 -14   4   3      966.64      974.95     70.08 o 
 -13   4   3      374.91      575.71     62.39 o 
 -12   4   3       11.21      241.58     54.08 o 
 -11   4   3       15.44      149.20     51.51 o 
 -10   4   3        5.66       69.77     48.76 o 
  -9   4   3       75.77      191.55     63.09 o 
  -8   4   3       89.51      350.18     71.15 o 
  -7   4   3     1228.75     1199.40     69.43 o 
  -6   4   3      405.29      438.35     53.90 o 
  -5   4   3      425.69      495.05     54.38 o 
  -4   4   3     2159.79     2022.26     80.89 o 
  -3   4   3     1079.91     1175.63     55.29 o 
  -2   4   3     2342.75     2047.47     65.76 o 
  -1   4   3     1785.57     1494.94     50.53 o 
   0   4   3     1514.82     1358.97     49.29 o 
   1   4   3     1271.80     1175.66     47.33 o 
   2   4   3     1449.71     1304.66     48.37 o 
   3   4   3      740.87      674.94     56.86 o 
   4   4   3      117.68      209.39     43.05 o 
   5   4   3      665.10      801.90     49.96 o 
   6   4   3       28.74      371.65     44.13 o 
   7   4   3       71.19      370.62     45.11 o 
   8   4   3       13.62      279.20     42.98 o 
   9   4   3      519.80      908.85     81.57 o 
  10   4   3     1533.92     2121.12    122.95 o 
  11   4   3     3240.83     3237.52    102.96 o 
  12   4   3     3359.67     3217.19    136.58 o 
  13   4   3     1191.96      913.01     66.61 o 
  14   4   3      661.85      533.36     59.14 o 
  15   4   3      497.52      438.28     57.00 o 
  16   4   3      740.91      602.45     61.15 o 
  17   4   3      572.28      607.16     65.84 o 
  18   4   3     1245.69     1031.43     72.31 o 
  19   4   3      631.89      637.84     65.06 o 
  20   4   3       52.03      107.91     53.82 o 
  21   4   3      297.46      276.61     60.02 o 
  22   4   3        9.99      244.94     60.07 o 
 -38   0   4      591.86      657.02     70.70 o 
 -37   0   4      190.45      171.43     59.56 o 
 -36   0   4      360.87      386.99     61.97 o 
 -35   0   4      165.14      107.68     70.18 o 
 -34   0   4      365.65      384.30     82.88 o 
 -33   0   4      390.29      491.25     59.81 o 
 -32   0   4     1163.18     1312.79     74.93 o 
 -31   0   4      129.19      183.48     51.02 o 
 -30   0   4     4181.65     4471.20    120.31 o 
 -29   0   4     3724.81     3482.59    103.63 o 
 -28   0   4     8453.31     8102.09    169.35 o 
 -27   0   4     3424.83     3436.22     99.13 o 
 -26   0   4     2609.38     2469.74    129.80 o 
 -25   0   4     2001.51     1835.88     95.61 o 
 -24   0   4     1115.13     1091.08     42.40 o 
 -23   0   4     2525.06     2515.46     58.91 o 
 -22   0   4       19.10       -2.68     24.31 o 
 -21   0   4       79.11       73.76     23.97 o 
 -20   0   4      700.78      744.23     34.05 o 
 -19   0   4      863.37     1070.18     37.41 o 
 -18   0   4     4570.76     4499.72     88.51 o 
 -17   0   4       32.15       36.70     30.48 o 
 -16   0   4     6486.19     6495.84    115.33 o 
 -15   0   4     8227.47     7760.41    231.69 o 
 -14   0   4    17452.47    18054.29    235.21 o 
 -13   0   4    17712.99    19136.76    247.26 o 
 -12   0   4      363.73      250.65     21.25 o 
 -11   0   4     9681.24    10873.92    147.29 o 
 -10   0   4     2928.45     2776.31     51.27 o 
  -9   0   4     6158.22     6541.08     94.56 o 
  -8   0   4     7747.69     8338.34    115.24 o 
  -7   0   4     1924.50     2242.81     59.64 o 
  -6   0   4     5322.95     5788.28     84.82 o 
  -5   0   4     3121.40     3495.53     56.44 o 
  -4   0   4     6696.27     7514.23     89.14 o 
  -3   0   4     1004.03     1163.41     25.21 o 
  -2   0   4    10174.30    10550.55    119.25 o 
  -1   0   4    28003.11    28556.11    356.22 o 
   0   0   4     5493.36     5570.38     78.00 o 
   1   0   4     4543.22     4710.28     67.45 o 
   2   0   4    18296.11    18623.76    296.06 o 
   3   0   4     6993.82     7659.84    179.14 o 
   4   0   4    12706.22    12982.89    290.22 o 
   5   0   4     2874.28     2820.18     82.43 o 
   6   0   4    14138.90    14653.50    327.97 o 
   7   0   4    12305.03    13228.43    299.72 o 
   8   0   4     2656.47     2803.79     86.41 o 
  10   0   4    14140.18    16333.95    369.97 o 
  11   0   4      110.53      448.64     40.57 o 
  12   0   4     4733.96     4703.53     85.69 o 
  13   0   4    14400.05    15245.03    237.61 o 
  14   0   4    12822.40    13415.52    212.27 o 
  15   0   4      425.05      590.64     46.70 o 
  16   0   4    14482.76    14832.38    234.88 o 
  17   0   4     1897.67     1480.97     46.74 o 
  18   0   4     6569.93     6111.21    112.34 o 
  19   0   4     6693.92     6754.88    193.31 o 
  20   0   4     6712.29     6637.97    122.42 o 
  21   0   4     2407.59     2390.96     63.80 o 
  22   0   4     3911.45     3751.41     84.56 o 
  23   0   4      839.63      933.88     46.72 o 
  24   0   4     1282.98     1258.06     91.25 o 
  25   0   4     1638.09     1881.13    103.83 o 
  26   0   4      237.87      282.88     61.74 o 
  27   0   4      119.25      215.14     61.21 o 
  28   0   4      507.69      462.43     73.16 o 
  29   0   4      635.79      533.39     76.12 o 
  30   0   4     2860.30     2761.12    135.35 o 
  31   0   4     2949.64     2711.83    136.87 o 
  32   0   4     1621.71     1472.93    110.37 o 
  33   0   4     2142.82     1936.25    126.58 o 
  34   0   4     5493.22     5606.15    207.75 o 
  35   0   4     2441.61     2377.77    141.66 o 
  36   0   4     2341.70     2486.61    145.56 o 
  37   0   4     1916.04     1886.64    135.40 o 
  38   0   4      494.25      490.41     99.17 o 
 -38   1   4      761.64      774.57     64.86 o 
 -37   1   4     2376.61     2369.09    104.30 o 
 -36   1   4      707.39      709.95     59.62 o 
 -35   1   4     1277.71     1432.32     69.80 o 
 -34   1   4     1079.52     1095.55     47.83 o 
 -33   1   4     1953.80     2020.64     59.60 o 
 -32   1   4     1671.57     1747.23     61.12 o 
 -31   1   4      811.01      861.97     45.43 o 
 -30   1   4      194.06      203.45     29.21 o 
 -29   1   4      301.51      317.37     29.64 o 
 -28   1   4      153.85      105.73     23.46 o 
 -27   1   4      107.83      203.76     31.86 o 
 -26   1   4      464.48      516.69     38.10 o 
 -25   1   4     2410.48     2206.80    116.35 o 
 -24   1   4     2021.63     1867.34     45.57 o 
 -23   1   4     1845.87     1740.65     43.38 o 
 -22   1   4     4389.62     4081.05     82.40 o 
 -21   1   4     3449.08     3431.81     57.24 o 
 -20   1   4     3787.71     3673.04     58.77 o 
 -19   1   4     4765.59     4750.90     76.66 o 
 -18   1   4     6930.94     6895.88     86.54 o 
 -17   1   4     4863.03     4963.72     68.26 o 
 -16   1   4      252.29      331.74     22.19 o 
 -15   1   4       34.24       21.81     17.24 o 
 -14   1   4     2045.40     2170.27     40.68 o 
 -13   1   4      223.17      276.20     19.79 o 
 -12   1   4       14.38       50.03     15.63 o 
 -11   1   4     2925.26     3020.84     45.96 o 
 -10   1   4     8041.00     8408.67    104.81 o 
  -9   1   4       61.24      142.76     14.80 o 
  -8   1   4     9760.98     9811.49    106.70 o 
  -7   1   4     1638.98     1559.99     35.38 o 
  -6   1   4    10846.09    11101.78    131.83 o 
  -5   1   4     9860.04     9392.88    132.66 o 
  -4   1   4     9113.51     9253.41    111.54 o 
  -3   1   4     3690.22     3383.42     51.12 o 
  -2   1   4     5727.19     6215.35     79.03 o 
  -1   1   4     4415.91     4665.11     62.51 o 
   0   1   4     4001.43     3996.79     55.28 o 
   1   1   4    10987.30    11648.22    133.19 o 
   2   1   4      279.07      605.76     93.83 o 
   3   1   4      230.43      313.95     11.81 o 
   4   1   4     2803.18     2888.15     36.15 o 
   5   1   4      157.02      321.82     11.31 o 
   6   1   4     3101.86     3511.21     58.64 o 
   7   1   4     3883.94     3587.97     59.81 o 
   8   1   4     9830.68    10220.19    172.46 o 
   9   1   4     8983.33     8990.30    155.09 o 
  10   1   4    10053.54    10530.87    202.60 o 
  11   1   4     5410.86     5267.61    148.56 o 
  12   1   4     5214.67     5292.64    151.60 o 
  13   1   4     5163.52     4947.57    145.38 o 
  14   1   4     2973.85     2980.83    108.22 o 
  15   1   4     9338.33     9951.17    171.71 o 
  16   1   4      279.13      468.68     85.68 o 
  17   1   4       60.10      185.81     41.91 o 
  18   1   4      171.99      232.40     36.22 o 
  19   1   4      193.82      290.27     32.48 o 
  20   1   4      139.30      220.83     31.95 o 
  21   1   4     1250.88     1288.18     55.79 o 
  22   1   4     2136.78     2075.31     67.62 o 
  23   1   4     1396.74     1181.08     56.91 o 
  24   1   4     1893.68     1834.00     67.97 o 
  25   1   4     3641.84     3379.95     76.72 o 
  26   1   4     6874.46     6582.80    114.37 o 
  27   1   4     2738.76     2738.75     70.58 o 
  28   1   4     3018.41     2938.77     73.76 o 
  29   1   4     1501.28     1560.23     58.72 o 
  30   1   4     2043.93     2057.30     87.29 o 
  31   1   4     1425.05     1430.61     79.39 o 
  32   1   4      330.92      434.42     73.45 o 
  33   1   4       11.65       56.41     49.87 o 
  34   1   4       84.59       57.92     51.92 o 
  35   1   4       64.49       36.86     53.64 o 
  36   1   4      596.82      612.60     69.54 o 
  37   1   4      562.04      582.10     70.34 o 
  38   1   4     1027.26     1040.87     82.27 o 
 -35   2   4      280.49      133.83     85.20 o 
 -34   2   4      337.10      411.18    103.76 o 
 -33   2   4      125.01      117.70     58.77 o 
 -32   2   4      583.56      630.91     66.69 o 
 -31   2   4      583.79      711.73     57.76 o 
 -30   2   4     1752.62     1787.46     73.42 o 
 -29   2   4      369.85      438.47     43.97 o 
 -28   2   4      661.26      668.71     45.90 o 
 -27   2   4     1987.56     2043.11     67.97 o 
 -26   2   4      146.59      204.25     37.04 o 
 -25   2   4     1315.15     1420.51     48.72 o 
 -24   2   4      968.35     1093.54     41.77 o 
 -23   2   4     1699.91     1580.60     46.06 o 
 -22   2   4     1805.45     1789.59     47.22 o 
 -21   2   4      159.37      221.05     27.55 o 
 -20   2   4      185.58      155.00     25.79 o 
 -19   2   4      682.66      801.61     33.09 o 
 -18   2   4      675.04      656.02     30.64 o 
 -17   2   4      487.72      559.36     28.54 o 
 -16   2   4     3352.03     3320.59     55.57 o 
 -15   2   4     1094.12     1027.48     33.08 o 
 -14   2   4      919.16      882.08     30.09 o 
 -13   2   4     4646.04     4560.87     97.67 o 
 -12   2   4     4415.30     4533.63     63.08 o 
 -11   2   4       66.38      118.99     19.64 o 
 -10   2   4     2534.95     2394.44     45.92 o 
  -9   2   4     4487.88     4356.87     65.08 o 
  -8   2   4      529.28      534.10     24.51 o 
  -7   2   4      387.58      433.04     23.46 o 
  -6   2   4       96.04      148.51     34.24 o 
  -5   2   4      457.58      646.60    180.73 o 
  -4   2   4      137.39      216.19     26.28 o 
  -3   2   4     1468.18     1596.67     45.20 o 
  -2   2   4      546.23      537.97     30.11 o 
  -1   2   4     1772.25     1676.45     44.97 o 
   0   2   4     1734.54     1683.80     95.54 o 
   1   2   4      283.26      227.96     24.51 o 
   2   2   4     9550.28     9421.45    132.42 o 
   3   2   4     1917.91     1834.61     44.94 o 
   4   2   4     7584.58     7875.82    183.01 o 
   5   2   4     9346.45     9234.14    129.00 o 
   6   2   4      720.20      811.98     37.72 o 
   7   2   4     1907.97     1792.58     42.64 o 
   8   2   4      202.74      407.04     24.02 o 
   9   2   4      220.79      211.69     20.47 o 
  10   2   4      576.76      588.03     27.11 o 
  11   2   4      421.17      511.23     55.30 o 
  12   2   4       68.82      122.90     33.37 o 
  13   2   4      135.41      101.12     34.65 o 
  14   2   4     2366.28     2285.59     70.28 o 
  15   2   4      770.53      886.38     50.11 o 
  16   2   4      962.99     1026.49     43.44 o 
  17   2   4     2936.27     2826.78     64.83 o 
  18   2   4     2686.08     2459.20     61.06 o 
  19   2   4     1380.65     1266.86     48.83 o 
  20   2   4     2004.82     1771.69     54.06 o 
  21   2   4     1433.80     1355.60     50.48 o 
  22   2   4     2335.35     2106.25     59.22 o 
  23   2   4      866.77      858.23     55.15 o 
  24   2   4       69.87      143.68     42.03 o 
  25   2   4      507.23      489.69     50.32 o 
  26   2   4       79.14      196.85     44.39 o 
  27   2   4        7.74       37.15     50.30 o 
  28   2   4      161.07      219.90     86.35 o 
  29   2   4      637.43      678.80     71.01 o 
  30   2   4      152.83      136.60     48.56 o 
  31   2   4     2519.47     2356.62     92.72 o 
  32   2   4     1356.65     1296.68     99.55 o 
  33   2   4      293.84      288.07     56.72 o 
  34   2   4     1393.45     1283.22     78.64 o 
  35   2   4      350.47      318.21     96.40 o 
 -30   3   4      121.56      294.33    172.00 o 
 -29   3   4        9.86      -28.18     62.37 o 
 -28   3   4        1.20      129.59     84.02 o 
 -27   3   4       53.28       63.63    133.02 o 
 -26   3   4        1.50       32.61     69.09 o 
 -25   3   4      315.54      372.49     74.82 o 
 -24   3   4      159.39      193.29     57.46 o 
 -23   3   4      139.29      274.64     45.18 o 
 -22   3   4     1688.37     1755.22     69.24 o 
 -21   3   4      223.19      427.36     49.07 o 
 -20   3   4     1029.91     1097.86     73.07 o 
 -19   3   4     1580.06     1650.21     63.75 o 
 -18   3   4        9.33       53.60     36.19 o 
 -17   3   4     2009.03     1928.54     65.48 o 
 -16   3   4       19.13       85.74     44.58 o 
 -15   3   4       65.53       59.47     34.92 o 
 -14   3   4       61.66       51.86     71.57 o 
 -13   3   4      176.56      136.53     44.36 o 
 -12   3   4        2.15      -51.62     39.30 o 
 -11   3   4       75.33       26.48     40.16 o 
 -10   3   4        7.75        5.80     45.71 o 
  -9   3   4       63.78      109.63     43.63 o 
  -8   3   4      426.69      473.09     45.69 o 
  -7   3   4      716.95      729.36     52.90 o 
  -6   3   4      420.27      496.38     39.53 o 
  -5   3   4      528.33      604.43     41.28 o 
  -4   3   4      180.83      178.12     40.08 o 
  -3   3   4     1906.28     1736.62     55.76 o 
  -2   3   4      293.19      454.33     36.95 o 
  -1   3   4      190.93      237.26     33.26 o 
   0   3   4      988.82      903.30     43.59 o 
   1   3   4      144.26      189.95     31.56 o 
   2   3   4       13.30       68.38     29.41 o 
   3   3   4       19.95       44.89     28.34 o 
   4   3   4       87.09      127.12     29.81 o 
   5   3   4      448.43      587.99     36.39 o 
   6   3   4      831.99      870.09     51.80 o 
   7   3   4     2727.68     2715.51     62.13 o 
   8   3   4     1392.36     1480.14     66.46 o 
   9   3   4       91.44      198.11     90.17 o 
  10   3   4     2022.33     2031.63     74.53 o 
  11   3   4       16.88      148.64     42.14 o 
  12   3   4      709.19      789.68     54.25 o 
  13   3   4      139.36      169.48     43.08 o 
  14   3   4       13.24       96.50     42.12 o 
  15   3   4      260.05      172.16     43.79 o 
  16   3   4      122.70       62.83     45.04 o 
  17   3   4      888.50      756.04     83.95 o 
  18   3   4      243.96      259.43     47.08 o 
  19   3   4       62.03        2.20     41.03 o 
  20   3   4       30.27       -2.46     42.13 o 
  21   3   4      768.82      704.27     59.20 o 
  22   3   4      290.47      410.48     72.06 o 
  23   3   4      262.73      253.95     50.39 o 
  24   3   4      625.55      691.54     64.23 o 
  25   3   4       68.47       72.12     49.71 o 
  26   3   4      388.61      344.13     56.63 o 
  27   3   4      608.30      580.71     62.57 o 
  28   3   4       88.46      128.93     83.17 o 
  29   3   4      134.62      126.64     65.93 o 
  30   3   4      239.81      209.14     58.40 o 
 -21   4   4       70.80      164.77     62.08 o 
 -20   4   4        1.84       38.10     65.50 o 
 -19   4   4        0.65       34.05     83.17 o 
 -18   4   4        2.27       19.14     54.67 o 
 -17   4   4       55.71      121.73     45.74 o 
 -16   4   4       43.89      110.72     45.28 o 
 -15   4   4        2.46      147.47     55.82 o 
 -14   4   4       12.55       42.74     56.03 o 
 -13   4   4      242.01      389.65     78.04 o 
 -12   4   4       47.16      119.48     65.68 o 
 -11   4   4      221.81      304.20    127.20 o 
 -10   4   4      137.47      183.78     52.34 o 
  -9   4   4       63.68      267.82     59.17 o 
  -8   4   4        3.86       64.26     48.74 o 
  -7   4   4      299.11      281.80     52.03 o 
  -6   4   4       12.53       72.59     59.75 o 
  -5   4   4       63.40      134.22     48.86 o 
  -4   4   4        8.00       11.94     67.12 o 
  -3   4   4        4.33       31.33     38.42 o 
  -2   4   4      113.39       42.16     38.00 o 
  -1   4   4       80.13       58.59     38.69 o 
   0   4   4       23.80       74.23     37.79 o 
   1   4   4      103.74      225.56     39.49 o 
   2   4   4      268.27      367.19     55.29 o 
   3   4   4       17.25      129.49     53.00 o 
   4   4   4        3.13      198.64     52.00 o 
   5   4   4      269.64      386.66     57.57 o 
   6   4   4      282.31      436.79     56.31 o 
   7   4   4       51.94      154.48     51.47 o 
   8   4   4        9.62      112.88     51.32 o 
   9   4   4        7.57       64.50     51.00 o 
  10   4   4        0.10       -8.73     48.73 o 
  11   4   4        0.14      -41.60     69.89 o 
  12   4   4        0.15       52.12     72.49 o 
  13   4   4        0.74       53.37     48.03 o 
  14   4   4      400.62      594.22     68.19 o 
  15   4   4        4.55       31.69     50.51 o 
  16   4   4      178.45      216.73     55.11 o 
  17   4   4      238.89      216.16     68.39 o 
  18   4   4       45.86      185.94     56.17 o 
  19   4   4        5.27       17.82     80.17 o 
  20   4   4       27.31       73.48     54.33 o 
  21   4   4        4.60       51.52     54.67 o 
 -37   1   5        1.64       86.42     51.79 o 
 -36   1   5       71.99       94.05     38.81 o 
 -35   1   5      297.09      365.13     41.78 o 
 -34   1   5       55.36       28.51     35.25 o 
 -33   1   5      130.14      158.62     36.17 o 
 -32   1   5      769.61      704.02     43.75 o 
 -31   1   5      913.52      928.29     48.73 o 
 -30   1   5      807.17      584.94     49.67 o 
 -29   1   5      256.11      238.45     31.31 o 
 -28   1   5      186.42      162.05     30.06 o 
 -27   1   5      394.17      458.07     33.35 o 
 -26   1   5       94.37       57.55     27.25 o 
 -25   1   5        6.26        7.64     26.03 o 
 -24   1   5       58.99       51.29     25.25 o 
 -23   1   5       20.42       10.76     24.16 o 
 -22   1   5       19.85       37.05     24.14 o 
 -21   1   5      424.82      418.41     28.79 o 
 -20   1   5       40.61       99.40     23.22 o 
 -19   1   5       38.85       26.70     24.10 o 
 -18   1   5     1277.57     1380.93     48.10 o 
 -17   1   5     3446.23     3252.73     85.58 o 
 -16   1   5      651.64      593.04     26.58 o 
 -15   1   5       16.16       46.42     18.59 o 
 -14   1   5      510.85      509.31     27.73 o 
 -13   1   5     1130.07     1084.59     44.97 o 
 -12   1   5     1033.57      928.63     27.84 o 
 -11   1   5        3.78       25.05     12.93 o 
 -10   1   5      122.32      137.23     13.81 o 
  -9   1   5       84.21      129.13     13.63 o 
  -8   1   5      150.82      106.82     15.93 o 
  -7   1   5     1264.78     1205.75     31.16 o 
  -6   1   5      550.50      720.19     55.31 o 
  -5   1   5      158.75      179.78     24.92 o 
  -4   1   5     1229.20     1272.48     57.19 o 
  -3   1   5     4803.31     4608.17     64.97 o 
  -2   1   5     2162.47     1907.63     37.70 o 
  -1   1   5      922.24      900.01     27.57 o 
   0   1   5     1149.16     1056.56     28.04 o 
   1   1   5      147.52      128.87     13.94 o 
   2   1   5      243.36      303.18     12.78 o 
   3   1   5      338.89      404.08     14.72 o 
   4   1   5     1844.06     1710.31     26.99 o 
   5   1   5      580.86      590.20     21.29 o 
   6   1   5       12.60       23.00      8.33 o 
   7   1   5     1145.92     1195.46     49.09 o 
   8   1   5      631.90      631.10     27.64 o 
   9   1   5      432.93      692.30     56.53 o 
  10   1   5     3549.71     3494.12     64.24 o 
  11   1   5      509.37      508.01     45.87 o 
  12   1   5     2096.73     2058.75     58.69 o 
  13   1   5      331.20      260.20     28.01 o 
  14   1   5      608.54      628.38     57.80 o 
  15   1   5       98.59       71.10     26.04 o 
  16   1   5      321.90      323.38     33.04 o 
  17   1   5     1119.72     1191.54     41.65 o 
  18   1   5      977.03      863.71     38.36 o 
  19   1   5      144.83      145.68     24.73 o 
  20   1   5      618.36      636.08     34.34 o 
  21   1   5       30.50       58.51     47.52 o 
  22   1   5       80.39       71.76     26.55 o 
  23   1   5       28.80       40.64     25.99 o 
  24   1   5      464.51      350.36     33.28 o 
  25   1   5       59.52       52.74     28.24 o 
  26   1   5      741.57      686.11     40.71 o 
  27   1   5      534.73      470.19     38.12 o 
  28   1   5       55.96       99.95     43.10 o 
  29   1   5        7.23       56.11     42.39 o 
  30   1   5      356.19      415.14     53.74 o 
  31   1   5     1356.33     1268.62     75.14 o 
  32   1   5      556.98      514.83     66.15 o 
  33   1   5      189.35      252.54     82.90 o 
  34   1   5      351.67      404.11     87.35 o 
  35   1   5      503.65      436.92     63.39 o 
  36   1   5       15.02       23.27     56.69 o 
  37   1   5       33.85       -1.82     57.19 o 
 -34   2   5      138.99      180.54     67.27 o 
 -33   2   5      197.14      253.50     60.28 o 
 -32   2   5       51.85      123.62     64.53 o 
 -31   2   5        8.94       64.91     40.44 o 
 -30   2   5      180.47      243.56     42.77 o 
 -29   2   5      317.00      379.89     43.39 o 
 -28   2   5      462.78      512.55     44.47 o 
 -27   2   5      552.75      665.52     46.72 o 
 -26   2   5     1803.43     1712.48     58.92 o 
 -25   2   5     1006.60      932.83     48.35 o 
 -24   2   5      586.62      633.20     42.65 o 
 -23   2   5     1484.07     1518.35     53.86 o 
 -22   2   5     1431.82     1426.06     52.64 o 
 -21   2   5     1501.40     1438.72     51.56 o 
 -20   2   5     1551.36     1446.28     50.91 o 
 -19   2   5       97.35      198.71     32.31 o 
 -18   2   5       65.48      116.94     29.80 o 
 -17   2   5      763.81      792.83     39.32 o 
 -16   2   5       26.58       78.17     41.44 o 
 -15   2   5       81.04       99.81     28.00 o 
 -14   2   5      548.39      647.51     34.84 o 
 -13   2   5      484.52      513.55     38.04 o 
 -12   2   5     1421.33     1464.39     45.09 o 
 -11   2   5       79.62      110.91     24.61 o 
 -10   2   5     1221.35     1307.16     48.58 o 
  -9   2   5     3625.77     3559.77     73.57 o 
  -8   2   5     4493.89     4109.96     69.40 o 
  -7   2   5     3895.79     3499.09     62.69 o 
  -6   2   5     2409.51     2249.71     49.27 o 
  -5   2   5      251.17      369.35     35.77 o 
  -4   2   5     1492.00     1491.72     40.29 o 
  -3   2   5     1333.45     1449.12     50.78 o 
  -2   2   5        3.14       33.10     50.89 o 
  -1   2   5      379.91      432.22     34.33 o 
   0   2   5       52.08      152.83     71.62 o 
   1   2   5       19.82      123.51     32.66 o 
   2   2   5     1966.06     1869.07     75.75 o 
   3   2   5      753.42      829.13     33.81 o 
   4   2   5     2549.32     2516.22     91.01 o 
   5   2   5      128.72      155.16     22.20 o 
   6   2   5     3084.16     3337.64     71.74 o 
   7   2   5     8276.31     7598.30    146.63 o 
   8   2   5     2404.45     2327.29     49.18 o 
   9   2   5      275.97      370.39     22.66 o 
  10   2   5     1826.81     1630.64     62.88 o 
  11   2   5     2042.97     2003.06     69.63 o 
  12   2   5     1013.01     1076.20     55.23 o 
  13   2   5      851.34     1005.70     56.07 o 
  14   2   5       63.90      182.26     39.44 o 
  15   2   5        0.50       98.73     47.84 o 
  16   2   5        1.31       52.44     37.63 o 
  17   2   5      504.83      619.25     49.39 o 
  18   2   5     1312.33     1367.62     49.79 o 
  19   2   5       51.00      127.32     31.46 o 
  20   2   5      535.93      662.51     40.97 o 
  21   2   5     1478.93     1479.58     53.82 o 
  22   2   5     2083.72     2009.51     60.45 o 
  23   2   5     2648.64     2261.40     64.25 o 
  24   2   5     1011.36      923.73     58.16 o 
  25   2   5      570.90      696.55     55.14 o 
  26   2   5     1907.26     1658.33     74.21 o 
  27   2   5      880.15      914.56     92.44 o 
  28   2   5      374.76      368.47     51.29 o 
  29   2   5       18.82       48.89     51.00 o 
  30   2   5        7.06       87.03     38.30 o 
  31   2   5       87.08       19.93     38.30 o 
  32   2   5       16.65       44.86     45.14 o 
  33   2   5       66.07       98.27     55.02 o 
  34   2   5      937.83      856.46     74.26 o 
 -29   3   5      501.63      508.75    120.87 o 
 -28   3   5      580.66      734.95     74.85 o 
 -27   3   5      623.01      709.09    107.44 o 
 -26   3   5      462.41      477.08     67.18 o 
 -25   3   5      448.34      580.06     57.33 o 
 -24   3   5        5.00      148.93     46.07 o 
 -23   3   5       75.73      260.84     45.85 o 
 -22   3   5      661.43      738.18     61.71 o 
 -21   3   5      666.53      682.43     52.55 o 
 -20   3   5     1481.70     1434.27     63.66 o 
 -19   3   5      388.88      515.38     77.48 o 
 -18   3   5     2374.18     2227.91     72.23 o 
 -17   3   5     1855.52     1856.54     65.87 o 
 -16   3   5     1623.76     1553.07     90.21 o 
 -15   3   5     1885.34     1654.92    105.68 o 
 -14   3   5      487.84      483.59     44.49 o 
 -13   3   5     1768.15     1592.84     72.05 o 
 -12   3   5     2218.34     1903.07     74.89 o 
 -11   3   5      647.69      731.39     55.09 o 
 -10   3   5      187.65      320.10     79.56 o 
  -9   3   5      170.46      130.15     42.82 o 
  -8   3   5      414.53      375.35    102.35 o 
  -7   3   5       14.87      271.77     49.05 o 
  -6   3   5      776.94      997.49     48.83 o 
  -5   3   5      904.48     1027.74     48.74 o 
  -4   3   5     1521.22     1600.76     75.14 o 
  -3   3   5     1530.71     1562.66     54.90 o 
  -2   3   5     3634.37     3649.37     77.91 o 
  -1   3   5     2847.08     2610.17     94.73 o 
   0   3   5     1574.13     1596.91     69.39 o 
   1   3   5     2899.47     3137.25    198.74 o 
   2   3   5     5089.23     4534.18     86.11 o 
   3   3   5     3333.50     3118.60     72.79 o 
   4   3   5      223.76      327.20     38.28 o 
   5   3   5      312.21      381.13     48.35 o 
   6   3   5       12.99      165.46     45.17 o 
   7   3   5       63.76      185.25     46.35 o 
   8   3   5        5.93      160.45     45.38 o 
   9   3   5      343.39      412.87     50.24 o 
  10   3   5      205.97      409.83     50.14 o 
  11   3   5      665.90      895.58     58.18 o 
  12   3   5     3269.72     3311.16     93.80 o 
  13   3   5     1229.81     1180.74     64.69 o 
  14   3   5     1327.57     1232.08     66.68 o 
  15   3   5     1677.28     1595.22     72.41 o 
  16   3   5     2248.54     1965.70     77.03 o 
  17   3   5     1183.43     1155.56     53.24 o 
  18   3   5     1897.73     1667.42     75.39 o 
  19   3   5     1588.27     1435.96     73.22 o 
  20   3   5     1209.38     1062.83     66.20 o 
  21   3   5      265.61      329.08     51.08 o 
  22   3   5        7.65      196.30     57.65 o 
  23   3   5       32.19      122.40     48.22 o 
  24   3   5        5.26      101.45     48.76 o 
  25   3   5      276.26      474.76     58.31 o 
  26   3   5     1081.75     1313.08    127.16 o 
  27   3   5      689.90      779.69     68.13 o 
  28   3   5      993.62     1110.74    104.61 o 
  29   3   5     1150.28     1275.88     80.73 o 
 -20   4   5       24.85      164.08     68.62 o 
 -19   4   5      386.81      273.74     52.15 o 
 -18   4   5      777.75      851.49     60.48 o 
 -17   4   5      229.04      408.19     60.48 o 
 -16   4   5       57.97      180.93     46.79 o 
 -15   4   5      145.82      356.81     60.32 o 
 -14   4   5      674.00      775.21     68.33 o 
 -13   4   5       61.76      229.57     55.15 o 
 -12   4   5      839.95     1059.82     84.31 o 
 -11   4   5      609.02      660.09     63.52 o 
 -10   4   5     1081.24     1085.36     71.48 o 
  -9   4   5     1390.57     1224.18     73.56 o 
  -8   4   5     1450.77     1429.95     92.82 o 
  -7   4   5      928.72      967.38     67.33 o 
  -6   4   5      555.04      423.35     56.73 o 
  -5   4   5      963.95      827.51     62.95 o 
  -4   4   5     1724.49     1366.42     61.08 o 
  -3   4   5     1770.22     1697.47     64.89 o 
  -2   4   5      482.67      559.55     47.61 o 
  -1   4   5       32.47      323.45     81.58 o 
   0   4   5      194.79      687.17     66.47 o 
   1   4   5      230.88      588.85    151.02 o 
   2   4   5      472.54      912.00     68.30 o 
   3   4   5     1443.72     1551.41     80.39 o 
   4   4   5      452.66      599.19     70.14 o 
   5   4   5     1130.48     1354.08     76.15 o 
   6   4   5     3318.42     2840.74     99.29 o 
   7   4   5      471.93      592.08     60.56 o 
   8   4   5     3575.86     2897.12    149.50 o 
   9   4   5     1368.43     1304.64     76.02 o 
  10   4   5       30.92      144.72     53.62 o 
  11   4   5     1276.30     1168.53     73.32 o 
  12   4   5      101.44      126.26     78.31 o 
  13   4   5      134.92      104.86     75.71 o 
  14   4   5      507.34      379.48     58.65 o 
  15   4   5      177.82      146.46     54.14 o 
  16   4   5       26.11       93.27     53.68 o 
  17   4   5      175.84      650.29     67.47 o 
  18   4   5      711.94     1120.93    123.42 o 
  19   4   5      467.74      636.32     67.64 o 
  20   4   5      576.02      793.38     71.58 o 
 -37   0   6     1293.82     1398.55     89.31 o 
 -36   0   6      681.85      737.40     75.14 o 
 -35   0   6     3280.49     3043.21    190.33 o 
 -34   0   6     2025.56     1940.27     95.61 o 
 -33   0   6     2094.03     2123.90    115.29 o 
 -32   0   6     2562.50     2473.41     99.49 o 
 -31   0   6     2481.95     2408.93     97.14 o 
 -30   0   6      201.59      190.77     55.86 o 
 -29   0   6      752.27      796.49    106.32 o 
 -28   0   6      121.04      116.69     48.75 o 
 -27   0   6        3.25        5.35     42.68 o 
 -26   0   6       77.43       39.18     31.41 o 
 -24   0   6      587.12      636.33     75.40 o 
 -23   0   6      983.69      936.59     59.25 o 
 -22   0   6     2180.31     1846.57     76.52 o 
 -21   0   6     3555.31     3378.28     70.36 o 
 -20   0   6    10539.73    10669.82    156.75 o 
 -19   0   6      932.37      884.89     40.36 o 
 -18   0   6     1429.66     1351.93     45.66 o 
 -17   0   6     5139.20     4998.24     87.01 o 
 -16   0   6     7065.55     7303.82    113.05 o 
 -15   0   6     2786.10     2950.08     71.79 o 
 -14   0   6     1531.64     1560.77     45.85 o 
 -13   0   6     1155.67     1258.08     41.62 o 
 -12   0   6     1083.68     1250.19     41.23 o 
 -11   0   6       42.21       89.47     28.88 o 
 -10   0   6     4197.69     4589.06     77.19 o 
  -9   0   6       74.47      224.11     22.67 o 
  -8   0   6     5069.67     5170.09     88.44 o 
  -7   0   6      259.57      270.59     22.65 o 
  -6   0   6    24304.83    24952.55    316.51 o 
  -5   0   6    14101.67    15365.78    174.78 o 
  -4   0   6     9016.57     9489.80    113.85 o 
  -3   0   6     7167.79     7077.46     88.32 o 
  -2   0   6     8065.22     8603.40    103.33 o 
  -1   0   6      140.87      109.23     15.72 o 
   0   0   6      976.05      803.93     27.95 o 
   1   0   6    18476.04    19513.88    249.90 o 
   2   0   6       15.96      111.99     19.28 o 
   3   0   6     4504.34     4918.47     93.52 o 
   4   0   6     3206.69     3192.76     69.27 o 
   5   0   6     1720.36     2129.96     52.97 o 
   6   0   6      385.56      522.69     41.64 o 
   7   0   6     2622.24     2580.68     86.41 o 
   8   0   6     4754.92     4589.83    128.95 o 
   9   0   6     9342.95     9233.11    226.42 o 
  10   0   6     5245.92     5678.33    154.83 o 
  11   0   6     7065.42     7336.40    191.14 o 
  12   0   6     4558.02     4563.86    135.71 o 
  13   0   6     5781.98     5680.92    160.69 o 
  14   0   6     2064.00     1887.58     85.88 o 
  15   0   6     9815.90    10323.63    260.36 o 
  16   0   6     4811.09     5124.99     97.66 o 
  17   0   6     2117.10     2284.72     57.88 o 
  18   0   6       93.58      259.53     25.59 o 
  19   0   6       24.97       68.33     22.12 o 
  20   0   6     1350.07     1912.48     97.70 o 
  21   0   6      705.40      601.63     65.55 o 
  22   0   6     1545.99     1315.86     89.91 o 
  23   0   6     4291.90     3964.96    149.41 o 
  24   0   6     3138.81     3093.84    131.28 o 
  25   0   6     1399.79     1348.73     99.17 o 
  26   0   6      502.77      581.93     75.85 o 
  27   0   6     3047.63     2996.50    136.34 o 
  28   0   6     7805.41     7260.24    229.38 o 
  29   0   6     1454.86     1464.65    107.91 o 
  30   0   6     4103.26     3996.35    167.54 o 
  31   0   6     1572.37     1461.38    115.52 o 
  32   0   6     2371.92     2550.46    143.10 o 
  33   0   6      191.69      327.21     82.61 o 
  34   0   6      127.65      231.03     84.35 o 
  35   0   6       24.64      103.43     82.79 o 
  36   0   6      205.86      216.93     88.38 o 
  37   0   6      378.55      337.60     95.14 o 
 -36   1   6      275.66      216.91     41.59 o 
 -35   1   6       31.65      -16.56     33.61 o 
 -34   1   6      146.81      130.13     38.44 o 
 -33   1   6      155.47      125.58     32.68 o 
 -32   1   6      603.04      674.97     58.61 o 
 -31   1   6      545.81      584.68     45.98 o 
 -30   1   6     2920.24     2908.56     73.78 o 
 -29   1   6      874.35      885.39     48.59 o 
 -28   1   6     2633.12     2457.82     67.15 o 
 -27   1   6     2295.78     2155.94     61.66 o 
 -26   1   6     2309.76     2037.01     55.09 o 
 -25   1   6     3332.46     3366.20     81.68 o 
 -24   1   6      881.80     1029.25     39.58 o 
 -23   1   6     1916.96     1982.16     56.22 o 
 -22   1   6      480.67      593.05     63.28 o 
 -21   1   6      700.70      753.77     34.26 o 
 -20   1   6       56.49      107.34     24.71 o 
 -19   1   6      396.13      500.85     29.42 o 
 -18   1   6      592.89      532.39     47.42 o 
 -17   1   6      572.62      620.97     32.77 o 
 -16   1   6     2364.33     2437.71     53.47 o 
 -15   1   6     1298.23     1190.43     49.73 o 
 -14   1   6     1090.81     1053.54     26.29 o 
 -13   1   6     2887.96     2732.87     40.32 o 
 -12   1   6     5057.23     4838.12     58.09 o 
 -11   1   6    11782.36    12019.70    118.12 o 
 -10   1   6     3252.29     3190.68     43.55 o 
  -9   1   6     6730.03     6595.94     71.68 o 
  -8   1   6     6182.08     6304.75     71.34 o 
  -7   1   6     3993.58     4229.06     59.25 o 
  -6   1   6       93.84      213.66     18.60 o 
  -5   1   6      134.25      227.68     18.52 o 
  -4   1   6      143.32      219.40     20.31 o 
  -3   1   6      142.26      236.71     19.51 o 
  -2   1   6       44.36      208.51     25.91 o 
  -1   1   6    11348.99    11364.97    151.16 o 
   0   1   6     3343.45     3682.70     48.66 o 
   1   1   6     1464.61     1383.74     26.36 o 
   2   1   6     4327.13     4253.00     52.12 o 
   3   1   6     3595.40     3111.26     41.78 o 
   4   1   6    12654.37    12674.09    129.88 o 
   5   1   6     3869.33     4105.75     83.35 o 
   6   1   6     5320.31     5400.12     61.95 o 
   7   1   6     4407.95     4477.12     53.34 o 
   8   1   6     3437.23     3420.56     62.74 o 
   9   1   6      301.13      382.92     25.64 o 
  10   1   6      740.81      831.58     34.56 o 
  11   1   6     1248.40     1505.98     43.44 o 
  12   1   6      897.87     1296.09    112.67 o 
  13   1   6      477.85      672.88     38.15 o 
  14   1   6     2432.71     2524.52     69.98 o 
  15   1   6      280.13      297.76     33.02 o 
  16   1   6     3435.74     3287.40     83.93 o 
  17   1   6      619.77      554.07     41.09 o 
  18   1   6     8457.94     8269.15    126.37 o 
  19   1   6     5399.28     5006.74     89.33 o 
  20   1   6     3513.18     3529.22    132.13 o 
  21   1   6     2433.88     2481.23     82.42 o 
  22   1   6     3097.89     3061.14     68.83 o 
  23   1   6     1562.38     1536.19     52.80 o 
  24   1   6     2168.75     2147.55     68.82 o 
  25   1   6     2294.95     2278.04     63.25 o 
  26   1   6        8.06       91.50     41.30 o 
  27   1   6      164.87      300.49     79.90 o 
  28   1   6      659.58      772.45     64.86 o 
  29   1   6        3.42       55.66     44.58 o 
  30   1   6       61.38      209.96     50.35 o 
  31   1   6     1154.55     1082.29     71.18 o 
  32   1   6     1561.01     1573.54     83.33 o 
  33   1   6     2147.66     1988.67     93.48 o 
  34   1   6     1382.31     1427.33     98.06 o 
  35   1   6     1210.13      936.94    160.67 o 
  36   1   6     1592.13     1526.36     89.02 o 
 -33   2   6      527.20      564.69     77.31 o 
 -32   2   6      782.56      894.36     56.80 o 
 -31   2   6      494.43      461.78     49.58 o 
 -30   2   6      429.68      519.04     48.93 o 
 -29   2   6      184.73      196.76     42.98 o 
 -28   2   6       98.34      126.45     40.18 o 
 -27   2   6      196.90      275.05     42.38 o 
 -26   2   6      180.57      201.05     39.05 o 
 -25   2   6      439.58      469.91     42.73 o 
 -24   2   6       89.15       90.66     36.27 o 
 -23   2   6      949.76      988.70     56.32 o 
 -22   2   6     2191.16     2229.49     71.68 o 
 -21   2   6      913.64     1008.95     46.77 o 
 -20   2   6     1875.76     1783.41     55.93 o 
 -19   2   6      687.45      760.06     41.74 o 
 -18   2   6      989.08      917.40     43.47 o 
 -17   2   6     3772.17     3712.66     73.95 o 
 -16   2   6      291.22      266.84     34.82 o 
 -15   2   6     1479.56     1391.11     48.70 o 
 -14   2   6      341.81      418.37     36.01 o 
 -13   2   6        6.90       43.98     26.92 o 
 -12   2   6      784.96      846.30     44.45 o 
 -11   2   6      112.45      224.29     33.07 o 
 -10   2   6        2.36       20.57     23.55 o 
  -9   2   6      126.40      182.06     29.78 o 
  -8   2   6     2226.69     2126.93     51.62 o 
  -7   2   6      259.63      277.41     41.02 o 
  -6   2   6     2991.36     2921.28     57.39 o 
  -5   2   6     2355.65     2154.00     49.42 o 
  -4   2   6     1942.01     1859.50     46.77 o 
  -3   2   6     4296.15     4034.56     66.27 o 
  -2   2   6     1470.49     1393.73     39.68 o 
  -1   2   6     3955.08     3925.91     63.57 o 
   0   2   6     3324.14     3441.66     77.21 o 
   1   2   6      335.21      401.54     30.54 o 
   2   2   6      874.28      890.07     37.50 o 
   3   2   6      367.03      511.82     38.84 o 
   4   2   6     1733.87     2121.29     51.36 o 
   5   2   6      831.68      984.12     38.01 o 
   6   2   6       12.00       -8.77     13.95 o 
   7   2   6      132.41      106.99     17.93 o 
   8   2   6      349.19      430.61     27.38 o 
   9   2   6     1501.63     1385.99     43.78 o 
  10   2   6     2971.41     3048.09     64.14 o 
  11   2   6      585.42      618.38     33.34 o 
  12   2   6     4402.74     4252.21     79.94 o 
  13   2   6     1780.10     1559.79     49.82 o 
  14   2   6     1441.19     1400.57     65.06 o 
  15   2   6     2463.80     2451.98     78.81 o 
  16   2   6      490.64      559.49     60.62 o 
  17   2   6     2768.52     2659.46     84.38 o 
  18   2   6       22.09      163.65     30.61 o 
  19   2   6       30.47       77.32     25.74 o 
  20   2   6      253.40      217.65     28.95 o 
  21   2   6        8.80       31.91     26.20 o 
  22   2   6      268.79      334.50     32.01 o 
  23   2   6     1413.39     1396.16     53.14 o 
  24   2   6      933.76     1039.70     43.08 o 
  25   2   6      151.98      135.16     30.56 o 
  26   2   6     2806.53     2624.30     72.92 o 
  27   2   6     2037.39     1964.36     79.54 o 
  28   2   6      875.78      860.77     50.55 o 
  29   2   6     1363.15     1301.00     60.64 o 
  30   2   6      511.07      493.49     46.81 o 
  31   2   6      118.16      143.64     63.51 o 
  32   2   6       66.83      -16.71     69.51 o 
  33   2   6      401.69      251.58     58.49 o 
 -28   3   6      166.59      243.20     95.12 o 
 -27   3   6      504.75      462.03     58.22 o 
 -26   3   6      354.62      412.56     53.99 o 
 -25   3   6      672.71      740.07     59.30 o 
 -24   3   6        4.78       60.75     45.91 o 
 -23   3   6       46.96       90.01     53.88 o 
 -22   3   6      328.79      372.73     49.16 o 
 -21   3   6        5.13      -28.16     43.80 o 
 -20   3   6      782.38      811.40     55.05 o 
 -19   3   6      606.58      696.35     54.57 o 
 -18   3   6        3.02      -30.43     38.16 o 
 -17   3   6      103.79      102.90     39.79 o 
 -16   3   6      918.58      925.47     59.64 o 
 -15   3   6       71.96       45.82     37.28 o 
 -14   3   6      386.41      357.47     42.86 o 
 -13   3   6     1101.98     1197.33     56.11 o 
 -12   3   6      419.72      524.99     54.15 o 
 -11   3   6       34.45      129.04     45.05 o 
 -10   3   6      268.40      263.11     47.54 o 
  -9   3   6       40.42      181.95     67.70 o 
  -8   3   6       75.31      185.93     43.42 o 
  -7   3   6     1616.21     1417.24     56.22 o 
  -6   3   6      634.68      698.81     44.52 o 
  -5   3   6      429.22      429.65     40.13 o 
  -4   3   6       75.29      142.71     34.54 o 
  -3   3   6       19.37       75.98     32.44 o 
  -2   3   6      101.23      144.73     34.02 o 
  -1   3   6      394.31      405.58     37.40 o 
   0   3   6      470.67      523.88     38.94 o 
   1   3   6      379.79      451.39     37.65 o 
   2   3   6     1149.00     1177.36     63.73 o 
   3   3   6        8.09       84.87     44.45 o 
   4   3   6      561.04      568.45     54.32 o 
   5   3   6      400.81      323.40     50.13 o 
   6   3   6      209.35      232.11     51.15 o 
   7   3   6     3012.63     2665.24    125.75 o 
   8   3   6      643.77      969.17     61.77 o 
   9   3   6      608.43      547.77     54.29 o 
  10   3   6      285.89      342.44     50.71 o 
  11   3   6      147.75      295.06     59.82 o 
  12   3   6      606.40      469.98     88.07 o 
  13   3   6       65.47      181.54     47.71 o 
  14   3   6      150.35      256.81     51.07 o 
  15   3   6       12.00      -31.95     42.51 o 
  16   3   6       73.12       29.24     47.11 o 
  17   3   6      666.37      710.93     61.59 o 
  18   3   6       30.79       13.08     46.72 o 
  19   3   6      264.45      219.02     58.24 o 
  20   3   6      621.44      629.40     58.88 o 
  21   3   6      727.50      705.54     60.78 o 
  22   3   6      575.93      600.41     59.18 o 
  23   3   6      319.12      269.19     52.86 o 
  24   3   6      111.97      145.24     50.43 o 
  25   3   6       10.76        4.84     50.82 o 
  26   3   6       12.08       27.07     49.80 o 
  27   3   6        3.01       63.47     52.52 o 
  28   3   6       27.60       18.65     53.64 o 
 -18   4   6       53.56      151.78     49.20 o 
 -17   4   6      220.65      258.21     51.04 o 
 -16   4   6      149.33      195.83     48.72 o 
 -15   4   6      131.10      106.89     46.33 o 
 -14   4   6      107.11      256.35     58.68 o 
 -13   4   6       11.84      121.14     55.28 o 
 -12   4   6      449.24      366.71     63.22 o 
 -11   4   6      164.04      229.54     55.55 o 
 -10   4   6        0.67       22.33     77.79 o 
  -9   4   6        6.23       32.01     50.50 o 
  -8   4   6       28.20       27.73     49.77 o 
  -7   4   6       45.78       47.10     50.08 o 
  -6   4   6       27.69      158.83    132.22 o 
  -5   4   6      108.56      189.48     42.94 o 
  -4   4   6      161.55      382.07     46.52 o 
  -3   4   6      286.55      251.66     59.36 o 
  -2   4   6      149.37      370.96    162.53 o 
  -1   4   6        1.97      164.39     74.93 o 
   0   4   6       19.87      187.15     57.84 o 
   1   4   6        2.53       -0.47     52.08 o 
   2   4   6      152.61      216.81    101.10 o 
   3   4   6        3.15       57.48     58.34 o 
   4   4   6       62.03      -30.33     54.39 o 
   5   4   6       30.63       69.54     52.91 o 
   6   4   6        0.07       33.60     91.61 o 
   7   4   6       11.37      -18.79     74.06 o 
   8   4   6       92.41       96.71     54.33 o 
   9   4   6       78.46       27.16     55.37 o 
  10   4   6       15.11      157.06     65.33 o 
  11   4   6       80.46      205.59     59.82 o 
  12   4   6      387.45      404.66     63.40 o 
  13   4   6       93.37      207.44     83.41 o 
  14   4   6       15.61     -100.88     74.01 o 
  15   4   6      205.20      130.25     82.74 o 
  16   4   6      161.42      465.36    156.96 o 
  17   4   6        0.43       47.67     54.75 o 
  18   4   6       20.29       28.49     54.98 o 
 -35   1   7      281.68      249.76     47.31 o 
 -34   1   7       30.18       69.61     42.92 o 
 -33   1   7       84.09       73.74     42.28 o 
 -32   1   7        1.10      -10.48     40.09 o 
 -31   1   7       33.82       15.09     39.15 o 
 -30   1   7      182.21      109.54     40.12 o 
 -29   1   7        7.16      -28.71     36.22 o 
 -28   1   7       49.37       35.36     57.28 o 
 -27   1   7      119.35       94.37     41.71 o 
 -26   1   7      631.67      625.74     37.50 o 
 -25   1   7       66.57       77.59     29.48 o 
 -24   1   7      933.17      978.02     40.29 o 
 -23   1   7      677.41      633.16     40.70 o 
 -22   1   7       11.63       67.02     25.37 o 
 -21   1   7      389.02      409.94     40.26 o 
 -20   1   7       14.67      -18.73     19.91 o 
 -19   1   7      685.62      732.44     33.64 o 
 -18   1   7       72.60      100.00     24.13 o 
 -17   1   7     1971.01     1811.50     44.42 o 
 -16   1   7       75.32       49.12     22.09 o 
 -15   1   7      985.57      980.26     35.29 o 
 -14   1   7      138.21      264.46     26.27 o 
 -13   1   7     1650.68     1456.13     33.05 o 
 -12   1   7      452.47      427.60     21.44 o 
 -11   1   7      683.59      619.38     23.02 o 
 -10   1   7       86.37       56.37     16.55 o 
  -9   1   7     1764.20     1799.97     35.98 o 
  -8   1   7     1232.41     1217.94     37.21 o 
  -7   1   7     1471.64     1461.10     36.16 o 
  -6   1   7      946.82      953.18     30.65 o 
  -5   1   7      321.34      352.37     23.80 o 
  -4   1   7       15.36       38.28     16.73 o 
  -3   1   7      129.63      125.50     17.27 o 
  -2   1   7     1237.54     1121.70     34.00 o 
  -1   1   7      652.96      708.70     24.96 o 
   0   1   7      249.44      276.32     15.87 o 
   1   1   7        5.38      -14.08     11.93 o 
   2   1   7     2365.00     2386.43     37.47 o 
   3   1   7      921.29     1156.80     37.92 o 
   4   1   7      761.73      625.16     21.47 o 
   5   1   7        5.13        8.69     11.35 o 
   6   1   7     1455.29     1444.38     28.29 o 
   7   1   7      473.38      504.31     22.80 o 
   8   1   7     2376.11     2333.08     42.79 o 
   9   1   7      221.43      275.50     30.74 o 
  10   1   7     1409.56     1271.78     45.69 o 
  11   1   7        7.50       41.19     22.00 o 
  12   1   7     3338.37     3223.55     75.10 o 
  13   1   7     1012.87     1001.75     50.04 o 
  14   1   7      253.82      344.63     54.85 o 
  15   1   7       52.43       47.69     29.00 o 
  16   1   7        0.44      -14.73     28.29 o 
  17   1   7     1005.40      955.93     52.82 o 
  18   1   7      872.57      964.27     53.69 o 
  19   1   7      126.93      147.63     36.22 o 
  20   1   7      456.91      480.02     33.39 o 
  21   1   7      296.89      290.19     31.15 o 
  22   1   7      763.24      748.87     39.51 o 
  23   1   7       73.78       66.11     28.33 o 
  24   1   7        9.48       10.79     37.12 o 
  25   1   7      490.01      512.26     51.39 o 
  26   1   7      720.60      662.60     55.63 o 
  27   1   7      189.22      169.12     45.98 o 
  28   1   7      707.18      605.32    161.50 o 
  29   1   7     1072.08     1004.90     67.51 o 
  30   1   7       68.34      139.63     49.08 o 
  31   1   7       60.57      120.19     51.41 o 
  32   1   7        0.26       36.08     49.08 o 
  33   1   7      190.37      209.73     94.09 o 
  34   1   7      117.16      153.49     57.14 o 
  35   1   7       84.65       55.53     57.32 o 
 -32   2   7      208.80      192.85     56.94 o 
 -31   2   7      874.40      844.19     56.08 o 
 -30   2   7      661.84      697.51     77.32 o 
 -29   2   7      578.49      637.30     50.64 o 
 -28   2   7      257.11      293.86     58.62 o 
 -27   2   7      614.07      620.46     49.01 o 
 -26   2   7      499.31      519.33     45.99 o 
 -25   2   7       40.29      115.32     38.65 o 
 -24   2   7        6.52      -50.94     33.96 o 
 -23   2   7       37.96       53.79     35.20 o 
 -22   2   7      209.23      238.99     38.10 o 
 -21   2   7      221.13      285.59     37.33 o 
 -20   2   7       68.21      142.50     33.97 o 
 -19   2   7      802.61      805.02     44.49 o 
 -18   2   7      370.37      385.41     37.07 o 
 -17   2   7      166.83      303.00     34.60 o 
 -16   2   7     3855.61     3488.92     72.37 o 
 -15   2   7      144.14      238.90     37.94 o 
 -14   2   7     1387.39     1479.08     58.51 o 
 -13   2   7     2466.03     2339.22     57.94 o 
 -12   2   7     4753.89     4335.65     78.11 o 
 -11   2   7     4593.62     4328.16    123.15 o 
 -10   2   7      603.98      654.51     51.84 o 
  -9   2   7      758.27      842.13     83.06 o 
  -8   2   7      639.78      640.26     34.80 o 
  -7   2   7      578.58      602.62     41.08 o 
  -6   2   7      787.65      850.07     37.29 o 
  -5   2   7       27.96       46.27     22.93 o 
  -4   2   7     1183.16     1343.81     42.88 o 
  -3   2   7      418.66      429.86     31.12 o 
  -2   2   7     1735.43     1790.26     62.75 o 
  -1   2   7      779.33      836.79     34.50 o 
   0   2   7     1822.66     1793.34     45.38 o 
   1   2   7     2010.36     1903.76     52.15 o 
   2   2   7     1539.22     1495.32     46.79 o 
   3   2   7     3025.45     2919.83     62.46 o 
   4   2   7     1227.10     1167.21     41.50 o 
   5   2   7     1310.06     1287.21     41.62 o 
   6   2   7       25.28       70.74     38.81 o 
   7   2   7     1835.44     1924.81     72.47 o 
   8   2   7        1.84       73.26     39.98 o 
   9   2   7      299.88      427.82     54.15 o 
  10   2   7       91.53      341.75     70.56 o 
  11   2   7     1384.35     1454.36     66.60 o 
  12   2   7       26.43      111.20     41.01 o 
  13   2   7     1371.53     1534.70     50.85 o 
  14   2   7     1405.35     1555.28     51.23 o 
  15   2   7     2484.72     2475.42     62.54 o 
  16   2   7     3913.82     3667.90     78.34 o 
  17   2   7     2902.59     2724.60     67.52 o 
  18   2   7      180.78      297.05     53.91 o 
  19   2   7      127.99      239.29     50.86 o 
  20   2   7      684.70      674.64     43.02 o 
  21   2   7      206.44      270.28     31.08 o 
  22   2   7     1394.36     1267.50     49.83 o 
  23   2   7      131.17      119.33     29.07 o 
  24   2   7        4.32       51.46     29.05 o 
  25   2   7        3.93       10.42     29.00 o 
  26   2   7       19.10       19.14     30.05 o 
  27   2   7      352.52      384.76     42.20 o 
  28   2   7      703.28      761.82     49.30 o 
  29   2   7      344.98      432.69     57.27 o 
  30   2   7      708.99      671.80     64.33 o 
  31   2   7      912.32      960.52     72.91 o 
  32   2   7     1417.75     1239.30     79.62 o 
 -27   3   7       72.88      108.30     50.88 o 
 -26   3   7      420.94      528.24     58.14 o 
 -25   3   7     1164.47     1161.34     82.19 o 
 -24   3   7     1296.94     1242.56     67.71 o 
 -23   3   7      442.07      408.13     53.07 o 
 -22   3   7      808.08      850.78     64.28 o 
 -21   3   7     1707.34     1693.31    100.33 o 
 -20   3   7      384.56      326.83     48.61 o 
 -19   3   7     1157.40     1045.89     70.51 o 
 -18   3   7      286.87      221.01     44.40 o 
 -17   3   7      534.44      598.42     51.13 o 
 -16   3   7      623.22      593.18     49.91 o 
 -15   3   7       43.37      138.72     43.43 o 
 -14   3   7      187.27      336.14     43.55 o 
 -13   3   7       53.90      183.25     39.86 o 
 -12   3   7      535.15      676.98     99.09 o 
 -11   3   7      680.03      824.49    140.43 o 
 -10   3   7      692.82      825.55     59.25 o 
  -9   3   7      906.65     1136.87     64.23 o 
  -8   3   7     3006.26     2606.44    108.22 o 
  -7   3   7     6614.57     5695.64    197.52 o 
  -6   3   7     1455.64     1328.21     56.32 o 
  -5   3   7      530.65      627.53     48.36 o 
  -4   3   7      919.05      675.79     58.24 o 
  -3   3   7     1282.34     1265.44     69.70 o 
  -2   3   7     1234.17     1043.69     53.95 o 
  -1   3   7      202.02      332.04     37.45 o 
   0   3   7       21.26      112.17     33.15 o 
   1   3   7        5.06      150.91     48.91 o 
   2   3   7      423.27      591.74     57.45 o 
   3   3   7      298.91      426.63     53.79 o 
   4   3   7      230.27      342.14     52.04 o 
   5   3   7      824.70     1125.61     67.68 o 
   6   3   7     1045.39     1067.27    140.05 o 
   7   3   7      841.31      950.97     64.33 o 
   8   3   7     4514.99     4417.23    116.08 o 
   9   3   7     1116.35     1268.96     73.05 o 
  10   3   7     1285.60     1152.63     76.43 o 
  11   3   7     2680.89     2515.64     89.60 o 
  12   3   7     1803.17     1650.00     78.61 o 
  13   3   7     1159.95     1070.70    125.12 o 
  14   3   7      277.88      279.25     55.03 o 
  15   3   7      103.75      157.44     52.22 o 
  16   3   7        8.50       -2.04     47.11 o 
  17   3   7      123.67      175.76     53.68 o 
  18   3   7       15.42      170.68     54.17 o 
  19   3   7     1027.86     1321.22     76.97 o 
  20   3   7     2884.15     2748.25    105.87 o 
  21   3   7      257.93      320.05     53.93 o 
  22   3   7      749.49      921.43     95.12 o 
  23   3   7     1273.96     1366.05     77.11 o 
  24   3   7     1241.79     1235.17     75.40 o 
  25   3   7     1051.19     1064.62     72.99 o 
  26   3   7      836.97      723.85    105.76 o 
 -16   4   7      818.19      795.39     60.42 o 
 -15   4   7     1857.68     1552.56     89.83 o 
 -14   4   7      277.51      261.44     49.97 o 
 -13   4   7      607.60      538.99     64.84 o 
 -12   4   7      911.18      752.35     70.46 o 
 -11   4   7      763.41      586.66     73.85 o 
 -10   4   7      308.15      331.99     59.13 o 
  -9   4   7      360.14      296.41     56.71 o 
  -8   4   7      302.64      321.89    106.07 o 
  -7   4   7      129.71      226.44     55.25 o 
  -6   4   7      214.00      375.61     91.47 o 
  -5   4   7      307.30      833.00     74.16 o 
  -4   4   7     1818.27     2126.25    119.32 o 
  -3   4   7     1079.33     1202.98     80.84 o 
  -2   4   7     1832.81     1754.55     90.87 o 
  -1   4   7     1284.65     1307.40     82.45 o 
   0   4   7      495.55      458.18     65.39 o 
   1   4   7      456.66      505.19     65.09 o 
   2   4   7      983.55     1010.65    112.02 o 
   3   4   7     1719.21     1563.48     85.05 o 
   4   4   7      707.84      594.58     67.74 o 
   5   4   7      600.29      501.81     65.57 o 
   6   4   7      182.04      134.21     59.01 o 
   7   4   7      278.76      285.78     64.69 o 
   8   4   7      391.88      325.74     62.07 o 
   9   4   7      128.94      346.45     63.19 o 
  10   4   7       28.96      240.13     63.82 o 
  11   4   7       52.50      201.96     63.43 o 
  12   4   7      693.05     1051.58     79.60 o 
  13   4   7      206.24      274.48     87.38 o 
  14   4   7     1033.10     1106.14    114.67 o 
  15   4   7     1116.96     1097.68    116.41 o 
  16   4   7      878.02      844.71    110.23 o 
 -35   0   8       99.88       68.03     63.96 o 
 -34   0   8       45.68      130.00     63.31 o 
 -33   0   8      352.46      188.79    130.92 o 
 -32   0   8       39.22       39.98     49.68 o 
 -31   0   8      109.32       63.52     52.85 o 
 -30   0   8     1397.79     1356.45     82.84 o 
 -29   0   8     1385.72     1424.48     83.88 o 
 -28   0   8     1129.75     1079.01     85.68 o 
 -27   0   8      689.32      679.77     66.07 o 
 -26   0   8     2130.18     1924.49    110.88 o 
 -25   0   8     4103.72     3774.79    128.97 o 
 -24   0   8      482.37      424.75     56.16 o 
 -23   0   8     2213.30     2135.76     88.28 o 
 -22   0   8     1199.46     1268.74     72.61 o 
 -21   0   8      330.36      405.74     55.70 o 
 -20   0   8     2783.55     2692.59    112.09 o 
 -19   0   8     2953.30     3156.32     72.13 o 
 -18   0   8      870.40     1141.48     48.12 o 
 -17   0   8      340.66      642.21     39.05 o 
 -16   0   8     2873.27     2854.80     67.25 o 
 -15   0   8    11124.98    10998.91    162.00 o 
 -14   0   8     3031.43     3233.53     70.09 o 
 -13   0   8       89.14       68.45     32.41 o 
 -12   0   8     5606.89     5656.36     96.40 o 
 -11   0   8     4897.00     4979.10    113.11 o 
 -10   0   8     7370.92     7254.77    114.63 o 
  -9   0   8     2868.86     2884.18     71.20 o 
  -8   0   8     2679.10     2748.69     60.40 o 
  -7   0   8     4603.78     4519.44     79.50 o 
  -6   0   8      304.15      306.22     22.82 o 
  -5   0   8     3634.28     3690.68     59.43 o 
  -4   0   8       60.18      119.48     20.37 o 
  -3   0   8      573.97      673.31     26.91 o 
  -2   0   8      218.18      371.29     21.94 o 
  -1   0   8       52.35      131.73     18.10 o 
   0   0   8      346.86      346.77     20.74 o 
   1   0   8     3350.25     3657.36     81.67 o 
   2   0   8     1604.39     1660.62     69.02 o 
   3   0   8      339.45      331.90     37.59 o 
   4   0   8    18610.41    18887.04    311.28 o 
   5   0   8     5669.31     5688.45    112.00 o 
   6   0   8     1479.41     1448.25     49.43 o 
   7   0   8     8830.22     8450.54    153.26 o 
   8   0   8     7566.59     7366.00    137.45 o 
   9   0   8     9437.12     9306.04    167.07 o 
  10   0   8     4223.64     5044.73    150.93 o 
  11   0   8      228.18      676.80     55.79 o 
  12   0   8     1248.53     1224.88     74.68 o 
  13   0   8      162.70      236.18     45.40 o 
  14   0   8       51.73      251.76     48.36 o 
  15   0   8     1818.13     1881.72     93.31 o 
  16   0   8      759.34      690.55     64.30 o 
  17   0   8      251.23      228.57     52.74 o 
  18   0   8     3844.87     3611.42    134.90 o 
  19   0   8     5467.60     5276.26    171.31 o 
  20   0   8     3420.25     3279.29    132.40 o 
  21   0   8      865.53      841.80     77.01 o 
  22   0   8     3197.57     3359.80    137.55 o 
  23   0   8     2746.63     2491.90    121.34 o 
  24   0   8     2866.09     2752.35    129.22 o 
  25   0   8     2295.39     1912.43    111.67 o 
  26   0   8     2241.12     2145.79    121.70 o 
  27   0   8     1859.03     2063.50    120.71 o 
  28   0   8      357.18      454.72     79.83 o 
  29   0   8       48.49      109.88     69.31 o 
  30   0   8       14.87      184.83     73.07 o 
  31   0   8      846.20      778.31     97.11 o 
  32   0   8      268.42      259.51     83.55 o 
  33   0   8     1687.40     1725.37    130.16 o 
  34   0   8     2238.53     1923.80    138.35 o 
  35   0   8      654.45      642.64    100.20 o 
 -34   1   8     1095.43     1044.98     60.10 o 
 -33   1   8      931.94      880.78     57.13 o 
 -32   1   8      882.00      855.45     56.08 o 
 -31   1   8      745.59      775.32     53.76 o 
 -30   1   8      881.99      909.77     54.59 o 
 -29   1   8      948.10      908.50     78.21 o 
 -28   1   8       11.81       50.37     38.55 o 
 -27   1   8      339.97      364.11     42.26 o 
 -26   1   8        2.09       39.22     37.84 o 
 -25   1   8       16.65       75.56     25.34 o 
 -24   1   8       28.81      108.82     34.30 o 
 -23   1   8      285.58      229.50     41.33 o 
 -22   1   8       39.72       79.01     28.95 o 
 -21   1   8      867.82      880.78     39.06 o 
 -20   1   8     7020.89     6735.34     94.37 o 
 -19   1   8     2125.41     2066.11     50.57 o 
 -18   1   8     2079.87     2031.48     49.38 o 
 -17   1   8     1709.49     1637.16     45.44 o 
 -16   1   8      985.21      956.75     36.66 o 
 -15   1   8    12073.30    11909.00    138.91 o 
 -14   1   8     2086.78     2226.06     48.94 o 
 -13   1   8     1238.01     1411.19     41.07 o 
 -12   1   8      536.57      688.65     26.12 o 
 -11   1   8      456.83      584.72     24.77 o 
 -10   1   8       10.16       67.51     18.28 o 
  -9   1   8      235.64      355.35     23.66 o 
  -8   1   8     1075.50     1187.48     56.00 o 
  -7   1   8       22.74       61.36     24.17 o 
  -6   1   8     3180.44     3030.44     51.96 o 
  -5   1   8     3276.83     2876.33     50.09 o 
  -4   1   8     2126.16     2120.21     42.82 o 
  -3   1   8     3155.18     3010.37     50.41 o 
  -2   1   8     3269.47     3235.26     51.84 o 
  -1   1   8     5896.47     5504.48     71.86 o 
   0   1   8     4660.07     4558.36     59.61 o 
   1   1   8     1780.12     1723.53     34.64 o 
   2   1   8     2180.86     2210.11     37.73 o 
   3   1   8     3172.28     3398.88     58.42 o 
   4   1   8      136.03      239.69     21.42 o 
   5   1   8     1452.40     1686.29     33.13 o 
   6   1   8       61.36      251.89     16.60 o 
   7   1   8      475.34      574.35     25.00 o 
   8   1   8      387.62      559.85     25.69 o 
   9   1   8     4098.08     3952.57     74.81 o 
  10   1   8     1576.51     1690.99     49.62 o 
  11   1   8      845.44      868.74     39.66 o 
  12   1   8     8781.01     8575.28    131.88 o 
  13   1   8     5015.77     4599.02    104.45 o 
  14   1   8     6961.23     6887.87    113.75 o 
  15   1   8     2550.14     2768.55     91.41 o 
  16   1   8      206.58      287.49     37.57 o 
  17   1   8     3263.04     3528.76     93.27 o 
  18   1   8      439.93      535.71     44.48 o 
  19   1   8      415.52      524.90     45.11 o 
  20   1   8      380.82      410.09     62.89 o 
  21   1   8      173.42      272.23     32.04 o 
  22   1   8       87.72      224.46     41.51 o 
  23   1   8      501.10      660.15     53.53 o 
  24   1   8     1467.00     1420.96     72.06 o 
  25   1   8      901.49      864.51     60.46 o 
  26   1   8     1008.59     1021.01     64.89 o 
  27   1   8     1209.68     1207.03     73.41 o 
  28   1   8     2803.18     2568.82     96.85 o 
  29   1   8     2815.82     2411.74    115.61 o 
  30   1   8     1636.63     1511.60     82.46 o 
  31   1   8     1122.34     1036.12     73.93 o 
  32   1   8     1783.31     1746.50    102.31 o 
  33   1   8      584.25      718.34     70.81 o 
  34   1   8      317.37      293.66     62.40 o 
 -31   2   8       58.07       88.85     54.17 o 
 -30   2   8      363.62      340.81     58.49 o 
 -29   2   8      201.34      191.15     46.23 o 
 -28   2   8      758.41      778.32     54.15 o 
 -27   2   8      454.38      547.01     49.20 o 
 -26   2   8      230.16      158.53     41.62 o 
 -25   2   8     1531.28     1431.33     59.92 o 
 -24   2   8     1824.64     1733.87     62.57 o 
 -23   2   8     1024.22     1119.09     55.39 o 
 -22   2   8      198.34      262.92     40.49 o 
 -21   2   8      629.41      766.56     46.45 o 
 -20   2   8      100.16      115.17     36.02 o 
 -19   2   8        3.15       87.79     30.89 o 
 -18   2   8       67.51       35.71     32.28 o 
 -17   2   8       11.68       17.60     30.93 o 
 -16   2   8      413.06      530.34     39.39 o 
 -15   2   8       12.46       40.58     30.49 o 
 -14   2   8      650.40      695.02     40.31 o 
 -13   2   8      948.73     1098.62     45.22 o 
 -12   2   8      139.17      131.65     30.12 o 
 -11   2   8     3291.15     2997.60     65.30 o 
 -10   2   8     4479.02     4254.66     77.52 o 
  -9   2   8     2169.63     2129.88     56.36 o 
  -8   2   8      206.17      218.60     25.99 o 
  -7   2   8     1370.39     1165.39     44.05 o 
  -6   2   8     2116.06     2061.46     52.57 o 
  -5   2   8      465.69      539.38     32.95 o 
  -4   2   8        4.35      106.62     26.58 o 
  -3   2   8      259.64      346.00     34.31 o 
  -2   2   8      200.48      266.38     29.47 o 
  -1   2   8      733.36      843.55     34.28 o 
   0   2   8      288.26      411.09     27.85 o 
   1   2   8      187.02      245.20     24.73 o 
   2   2   8      869.93      883.71     34.62 o 
   3   2   8     1618.76     1730.20     42.14 o 
   4   2   8     2345.16     2009.29     53.44 o 
   5   2   8     1223.33     1264.17     67.86 o 
   6   2   8     1855.96     1920.37     77.12 o 
   7   2   8     1367.65     1317.40     68.64 o 
   8   2   8     1328.69     1214.91     66.29 o 
   9   2   8     3921.75     3728.12    102.66 o 
  10   2   8       33.25      209.77     44.82 o 
  11   2   8      120.20      172.64     44.33 o 
  12   2   8     2614.08     2525.21     86.02 o 
  13   2   8       17.09      191.77     73.41 o 
  14   2   8       27.41      152.05     46.07 o 
  15   2   8        6.54       41.84     44.68 o 
  16   2   8      813.49     1103.20    101.41 o 
  17   2   8     1301.12     1252.43     69.47 o 
  18   2   8     1676.19     1744.33     89.06 o 
  19   2   8      436.89      460.25     56.28 o 
  20   2   8     1231.34     1252.69     73.35 o 
  21   2   8     2002.78     1703.32     80.86 o 
  22   2   8      757.07      828.27     50.32 o 
  23   2   8      926.66      948.48     51.11 o 
  24   2   8     1209.43     1079.95     54.51 o 
  25   2   8      425.05      447.48     44.77 o 
  26   2   8      159.42      206.04     42.91 o 
  27   2   8      250.21      188.05     87.53 o 
  28   2   8       29.81      158.28     80.23 o 
  29   2   8        1.72      -16.97     75.09 o 
  30   2   8        6.86       98.77     83.59 o 
  31   2   8       11.54       -7.07     82.25 o 
 -25   3   8       88.74      132.97     66.81 o 
 -24   3   8       15.97      -27.01     47.52 o 
 -23   3   8      134.33      228.02     50.42 o 
 -22   3   8       75.71      106.75     47.77 o 
 -21   3   8      106.05      126.55     54.92 o 
 -20   3   8      191.31      169.77     47.15 o 
 -19   3   8      127.49      146.20     70.07 o 
 -18   3   8      233.83      224.12     46.61 o 
 -17   3   8      274.73      320.41     47.32 o 
 -16   3   8      308.13      380.42     72.15 o 
 -15   3   8       46.34      121.76     41.86 o 
 -14   3   8        4.32       85.03     38.54 o 
 -13   3   8       30.18        1.95     22.27 o 
 -12   3   8      400.83      310.73     42.49 o 
 -11   3   8      158.37      161.59     40.05 o 
 -10   3   8      582.33      522.49     54.72 o 
  -9   3   8       27.72       36.10     43.16 o 
  -8   3   8        6.92       85.53     37.76 o 
  -7   3   8       59.92       88.51     40.12 o 
  -6   3   8     2243.10     2100.13     67.42 o 
  -5   3   8      191.44      230.80     38.98 o 
  -4   3   8      311.74      332.49     40.46 o 
  -3   3   8      808.23      859.56     47.82 o 
  -2   3   8        7.39       91.31     34.28 o 
  -1   3   8      852.55      844.54     66.49 o 
   0   3   8      388.81      437.38     57.71 o 
   1   3   8        8.62       41.88     48.87 o 
   2   3   8      179.90      203.95     52.61 o 
   3   3   8      297.43      319.74     88.47 o 
   4   3   8      199.98      196.75     52.45 o 
   5   3   8        0.40       35.62     80.75 o 
   6   3   8       17.48       82.17     54.96 o 
   7   3   8       12.03       86.37     54.45 o 
   8   3   8        7.84       71.13     48.99 o 
   9   3   8       41.26       33.93     82.16 o 
  10   3   8      248.16      177.80     70.47 o 
  11   3   8      394.22      497.62     60.16 o 
  12   3   8      124.62       84.06     52.64 o 
  13   3   8       44.41       35.76     49.75 o 
  14   3   8      284.72      117.30     62.06 o 
  15   3   8      364.65      276.97     58.68 o 
  16   3   8      493.44      468.94    104.59 o 
  17   3   8     1513.61     1500.72     81.62 o 
  18   3   8      345.43      472.46    111.71 o 
  19   3   8      331.88      365.99     61.23 o 
  20   3   8       35.67      185.00     59.69 o 
  21   3   8      793.79      989.96     66.75 o 
  22   3   8        9.74      -65.00     64.12 o 
  23   3   8      120.55      144.29     53.40 o 
  24   3   8       87.01       80.28     52.27 o 
  25   3   8       55.16      109.99     67.25 o 
 -13   4   8        8.54       31.17     46.35 o 
 -12   4   8       43.94       97.79     46.52 o 
 -11   4   8       56.89      113.53     56.54 o 
 -10   4   8      152.06      285.52     64.00 o 
  -9   4   8        6.79      129.75     59.97 o 
  -8   4   8      216.45      300.48     95.37 o 
  -7   4   8       15.70      141.66     90.94 o 
  -6   4   8        0.20      -69.04     81.80 o 
  -5   4   8      356.47      252.83     65.09 o 
  -4   4   8       77.11      115.18     60.60 o 
  -3   4   8      152.48      349.96     66.17 o 
  -2   4   8        0.39        9.91     59.35 o 
  -1   4   8        0.13       -9.26     82.88 o 
   0   4   8       56.74       39.00     67.09 o 
   1   4   8        9.54       29.09    122.46 o 
   2   4   8       67.31      126.73     62.62 o 
   3   4   8        0.05       60.33     59.62 o 
   4   4   8       31.73      117.59     77.17 o 
   5   4   8       68.99      251.85     64.02 o 
   6   4   8        9.63      113.61     60.88 o 
   7   4   8       95.47      131.60     63.85 o 
   8   4   8      118.53      217.31     63.38 o 
   9   4   8        0.17       74.08     79.81 o 
  10   4   8        3.26      -11.82     62.03 o 
  11   4   8       67.29       12.12     63.27 o 
  12   4   8       81.20       17.13     61.85 o 
  13   4   8        1.60       30.22     62.97 o 
 -32   1   9      143.49       65.72     45.11 o 
 -31   1   9       52.09      -12.75     42.45 o 
 -30   1   9       17.08       76.27     42.87 o 
 -29   1   9      348.98      277.73     40.15 o 
 -28   1   9      119.72       45.55     43.11 o 
 -27   1   9      104.21        3.67     53.85 o 
 -26   1   9      170.39      114.77     39.28 o 
 -25   1   9      120.48      126.20     37.88 o 
 -24   1   9       17.18        6.83     34.79 o 
 -23   1   9        1.63       21.90     29.93 o 
 -22   1   9      840.50      822.34     40.52 o 
 -21   1   9      869.75      816.63     40.02 o 
 -20   1   9        9.91       67.65     28.70 o 
 -19   1   9      224.14      372.63     31.91 o 
 -18   1   9     1478.44     1414.10     45.05 o 
 -17   1   9     1633.53     1376.14     44.17 o 
 -16   1   9      527.68      522.02     32.95 o 
 -15   1   9       35.29       40.63     24.78 o 
 -14   1   9     2754.02     2514.47     53.52 o 
 -13   1   9      332.73      280.86     27.34 o 
 -12   1   9      366.65      291.05     26.68 o 
 -11   1   9     3423.96     3278.65     52.69 o 
 -10   1   9      116.50      115.19     22.54 o 
  -9   1   9        6.44       -6.71     20.31 o 
  -8   1   9       72.08       55.89     19.48 o 
  -7   1   9      544.92      622.04     38.65 o 
  -6   1   9        0.17       -9.45     19.98 o 
  -5   1   9        2.33       -7.53     19.28 o 
  -4   1   9       56.14       40.20     19.58 o 
  -3   1   9        2.66        3.96     18.24 o 
  -2   1   9      562.75      583.11     26.50 o 
  -1   1   9       37.60       59.05     18.27 o 
   0   1   9      388.41      391.00     25.15 o 
   1   1   9      846.60      895.26     28.98 o 
   2   1   9      479.59      541.05     29.70 o 
   3   1   9      811.57      793.94     26.96 o 
   4   1   9      144.57      166.00     21.15 o 
   5   1   9     2716.95     2541.05     42.72 o 
   6   1   9      410.23      431.76     25.20 o 
   7   1   9     1007.99      843.41     32.98 o 
   8   1   9      332.35      377.24     30.36 o 
   9   1   9      263.59      374.37     35.59 o 
  10   1   9     1754.66     1481.08     49.80 o 
  11   1   9       75.14       65.64     25.97 o 
  12   1   9        2.13       -0.88     25.92 o 
  13   1   9     1846.28     1671.06     53.85 o 
  14   1   9     1482.23     1500.22     51.61 o 
  15   1   9       61.20       86.37     28.96 o 
  16   1   9     2459.01     2478.68     66.65 o 
  17   1   9      303.88      310.34     51.74 o 
  18   1   9      215.43      265.18     40.43 o 
  19   1   9      447.04      533.96     47.96 o 
  20   1   9      348.27      452.40     52.95 o 
  21   1   9       73.01      141.68     41.46 o 
  22   1   9      627.71      590.42     52.39 o 
  23   1   9      485.42      496.82    112.94 o 
  24   1   9       99.39      120.88     43.61 o 
  25   1   9       43.83       77.13     67.32 o 
  26   1   9        8.01      -21.62     41.87 o 
  27   1   9       19.42      -17.75     44.68 o 
  28   1   9       88.24       64.71     48.30 o 
  29   1   9      218.19      113.74     51.56 o 
  30   1   9      295.48      218.73     55.42 o 
  31   1   9       50.70       49.28     62.50 o 
  32   1   9      630.56      535.49     67.07 o 
 -29   2   9       13.12       10.37     60.24 o 
 -28   2   9       91.88       90.02     44.00 o 
 -27   2   9        1.85       41.68     42.85 o 
 -26   2   9       17.36       45.83     41.48 o 
 -25   2   9      106.96      210.22     50.61 o 
 -24   2   9      665.50      808.26     51.46 o 
 -23   2   9     1531.91     1522.51     73.42 o 
 -22   2   9     1945.11     1853.07     72.46 o 
 -21   2   9     1749.51     1554.81     67.78 o 
 -20   2   9      166.47      140.13     51.44 o 
 -19   2   9     1711.13     1541.72     83.79 o 
 -18   2   9       98.22      156.45     36.28 o 
 -17   2   9     1599.38     1457.92     56.45 o 
 -16   2   9      641.29      640.14     42.44 o 
 -15   2   9        2.85       99.58     35.43 o 
 -14   2   9        2.27       65.16     31.83 o 
 -13   2   9      268.27      349.51     35.90 o 
 -12   2   9      587.93      568.53     39.14 o 
 -11   2   9      533.17      456.95     51.51 o 
 -10   2   9      178.93      213.33     31.52 o 
  -9   2   9      328.06      328.60     29.94 o 
  -8   2   9       98.98      166.95     26.77 o 
  -7   2   9     1073.42     1026.83     40.03 o 
  -6   2   9     1347.37     1258.81     43.97 o 
  -5   2   9     1222.19     1263.79     49.08 o 
  -4   2   9     1228.16     1139.34     43.02 o 
  -3   2   9      774.91      826.64     37.01 o 
  -2   2   9     1506.84     1451.86     60.33 o 
  -1   2   9     1123.55     1136.56     41.34 o 
   0   2   9      304.81      370.23     28.39 o 
   1   2   9       66.23      122.76     23.80 o 
   2   2   9      526.85      407.06     33.33 o 
   3   2   9       26.63      131.31     45.64 o 
   4   2   9      165.61      297.25     49.07 o 
   5   2   9     1921.15     2151.40     82.93 o 
   6   2   9     1578.05     1482.12     72.30 o 
   7   2   9      250.54      340.00     50.50 o 
   8   2   9     2394.82     2285.40     85.32 o 
   9   2   9      305.37      382.76     51.12 o 
  10   2   9     3935.86     3718.21    200.01 o 
  11   2   9      937.29      966.28     70.30 o 
  12   2   9      865.93      872.68     85.05 o 
  13   2   9     2146.14     2123.60     83.56 o 
  14   2   9       77.11      176.72     48.80 o 
  15   2   9       67.08      115.91     47.73 o 
  16   2   9      232.73      176.35     50.47 o 
  17   2   9      542.86      524.08     58.50 o 
  18   2   9      578.40      491.23     57.71 o 
  19   2   9      458.57      317.80     54.63 o 
  20   2   9      514.47      706.20     64.36 o 
  21   2   9      339.82      415.25     59.45 o 
  22   2   9      647.19      554.11     62.63 o 
  23   2   9      668.18      679.57     50.36 o 
  24   2   9      884.68      975.49     70.48 o 
  25   2   9     1174.95     1182.24    109.72 o 
  26   2   9      986.84      924.65     74.47 o 
  27   2   9      965.80     1015.40    129.87 o 
  28   2   9      530.68      703.94    101.23 o 
  29   2   9      685.31      576.15    102.00 o 
 -23   3   9       36.74       14.30     44.01 o 
 -22   3   9      128.17      164.92     46.11 o 
 -21   3   9      223.49      277.46     50.83 o 
 -20   3   9        1.66      144.86     47.59 o 
 -19   3   9      919.98     1052.03     56.71 o 
 -18   3   9      494.10      561.19     48.79 o 
 -17   3   9      208.17      330.58     39.73 o 
 -16   3   9     1496.48     1375.91     67.50 o 
 -15   3   9      831.60      727.92     71.96 o 
 -14   3   9     1036.81      951.35     57.10 o 
 -13   3   9     1248.59     1162.17     59.86 o 
 -12   3   9     1294.16     1155.82     58.90 o 
 -11   3   9      770.47      753.44     51.56 o 
 -10   3   9      750.54      715.53     67.34 o 
  -9   3   9     1236.78     1105.14     67.17 o 
  -8   3   9       20.08       86.57     38.80 o 
  -7   3   9       16.47       17.01     36.50 o 
  -6   3   9      254.99      157.68     37.51 o 
  -5   3   9      203.09      293.59     79.05 o 
  -4   3   9      690.81      783.46     48.29 o 
  -3   3   9       44.95       96.80     53.90 o 
  -2   3   9      237.29      316.29     58.17 o 
  -1   3   9      707.82      852.12    132.62 o 
   0   3   9     1908.65     2017.11     89.14 o 
   1   3   9     1924.53     1851.12     86.32 o 
   2   3   9     1194.05     1205.74     74.65 o 
   3   3   9     1797.31     1677.77     82.77 o 
   4   3   9     1183.50     1174.87    119.43 o 
   5   3   9     1679.38     1386.23     79.31 o 
   6   3   9      961.12      878.20     69.98 o 
   7   3   9      803.29      793.20     68.34 o 
   8   3   9       47.85       64.32    106.11 o 
   9   3   9      478.76      476.53    136.96 o 
  10   3   9        3.33      250.83     55.98 o 
  11   3   9      756.44      951.81     71.31 o 
  12   3   9       63.49       94.35     53.33 o 
  13   3   9       45.68      222.43     92.59 o 
  14   3   9      841.86     1028.01     97.47 o 
  15   3   9     1505.10     1489.50     86.23 o 
  16   3   9      632.97      640.34     67.49 o 
  17   3   9     1482.32     1541.38     85.01 o 
  18   3   9     2302.76     1937.67     91.87 o 
  19   3   9      388.84      396.40     67.65 o 
  20   3   9       47.25       41.42     59.36 o 
  21   3   9     1194.87     1327.57     86.40 o 
  22   3   9     1486.16     1257.10     76.78 o 
  23   3   9      410.60      353.63     59.21 o 
  -9   4   9      525.75      541.50    106.20 o 
  -8   4   9      583.43      566.66    106.88 o 
  -7   4   9      763.22     1054.92    120.08 o 
  -6   4   9      832.42      986.01    118.20 o 
  -5   4   9     1881.63     1556.72     94.65 o 
  -4   4   9      349.77      235.77     67.50 o 
  -3   4   9      490.46      543.10     73.59 o 
  -2   4   9      858.68      742.78     77.86 o 
  -1   4   9      160.08      211.95     71.77 o 
   0   4   9      397.68      332.51     96.47 o 
   1   4   9      158.25      162.86     65.79 o 
   2   4   9       17.75      100.48     81.96 o 
   3   4   9       38.35      131.55    101.12 o 
   4   4   9       91.50      359.95     72.25 o 
   5   4   9      387.63      692.41     77.82 o 
   6   4   9      183.71      382.98    149.99 o 
   7   4   9      530.30      754.45     78.92 o 
   8   4   9      922.59     1066.62     84.61 o 
   9   4   9     1126.23     1063.07    108.78 o 
 -32   0  10      521.95      493.45     76.52 o 
 -31   0  10      584.84      545.42     76.33 o 
 -30   0  10     1410.32     1487.40     93.69 o 
 -29   0  10     2687.72     2907.59    115.42 o 
 -28   0  10      480.04      491.05     68.98 o 
 -27   0  10      558.00      545.38     76.81 o 
 -26   0  10        5.95        7.45     54.26 o 
 -25   0  10     1206.80     1260.44     81.81 o 
 -24   0  10       39.89      104.06     54.14 o 
 -23   0  10       56.58      110.57     52.65 o 
 -22   0  10      105.11      165.61     75.40 o 
 -21   0  10     1149.18     1191.77     73.50 o 
 -20   0  10     2653.07     2309.63     91.71 o 
 -19   0  10     4643.16     4534.64    123.82 o 
 -18   0  10     4435.67     4353.84    119.98 o 
 -17   0  10     2491.14     2587.80     92.08 o 
 -16   0  10       83.97       69.17     33.82 o 
 -15   0  10     2162.86     1977.77     61.07 o 
 -14   0  10      148.59       93.14     33.31 o 
 -13   0  10     9094.75     9277.92    146.60 o 
 -12   0  10      176.49      338.71     36.09 o 
 -11   0  10      314.90      446.91     55.30 o 
 -10   0  10     9454.03     9601.81    148.37 o 
  -9   0  10      715.20      732.93     39.93 o 
  -8   0  10      142.63      181.68     30.08 o 
  -7   0  10      219.31      395.28     32.40 o 
  -6   0  10     1010.83     1119.10     39.33 o 
  -5   0  10     1752.54     1636.05     44.29 o 
  -4   0  10     2274.20     2199.67     51.06 o 
  -3   0  10     2128.73     1696.85     44.04 o 
  -2   0  10     3036.79     2931.02     56.01 o 
  -1   0  10     5345.05     5028.91     76.71 o 
   0   0  10     6620.20     6424.51    106.91 o 
   1   0  10     2966.50     2703.94     62.53 o 
   2   0  10     4387.39     4521.08     83.66 o 
   3   0  10      796.90      824.18     48.15 o 
   4   0  10     4096.17     4250.06    169.38 o 
   5   0  10     3151.40     3613.37    108.35 o 
   6   0  10       97.60      436.83     34.97 o 
   7   0  10      425.37      627.53     38.96 o 
   8   0  10     2171.46     2182.63     69.40 o 
   9   0  10     2548.12     2503.31     71.57 o 
  10   0  10     2415.19     2574.75     73.58 o 
  11   0  10       29.55       27.49     25.88 o 
  12   0  10       38.18       53.19     45.49 o 
  13   0  10      166.96      329.45     54.71 o 
  14   0  10    18200.96    18355.90    439.99 o 
  15   0  10     1327.65     1225.91     90.49 o 
  16   0  10      590.85      561.42     67.25 o 
  17   0  10     9232.06     8790.16    246.84 o 
  18   0  10      106.17      208.47     56.37 o 
  19   0  10     4701.79     4521.28    161.50 o 
  20   0  10     1276.52     1360.82     98.55 o 
  21   0  10      109.37      266.72     63.62 o 
  22   0  10       45.37      211.96     63.58 o 
  23   0  10       28.86      202.15     64.88 o 
  24   0  10      164.68      304.06     70.61 o 
  25   0  10     1011.10     1012.56     94.43 o 
  26   0  10      873.99      865.66     93.62 o 
  27   0  10      771.16      879.45     94.52 o 
  28   0  10     2359.58     2368.23    136.56 o 
  29   0  10     2658.17     2569.27    144.80 o 
  30   0  10      894.32      883.30    102.89 o 
  31   0  10     2331.67     2206.87    142.74 o 
 -31   1  10      109.98       20.01     80.66 o 
 -30   1  10       69.22       51.42     44.04 o 
 -29   1  10       13.30       29.70     43.76 o 
 -28   1  10      383.16      322.88     47.79 o 
 -27   1  10      422.24      454.97     48.30 o 
 -26   1  10      955.45      935.25     54.64 o 
 -25   1  10     2666.26     2531.03     73.60 o 
 -24   1  10     2138.93     2139.58     80.97 o 
 -23   1  10     2640.58     2497.33     71.12 o 
 -22   1  10     1345.70     1437.74     49.98 o 
 -21   1  10      551.63      680.16     39.92 o 
 -20   1  10     1140.23     1246.89     45.95 o 
 -19   1  10       43.60       84.05     30.17 o 
 -18   1  10      195.00      257.64     32.11 o 
 -17   1  10      145.57      218.19     30.60 o 
 -16   1  10        2.81       97.56     28.35 o 
 -15   1  10       54.57      118.95     27.80 o 
 -14   1  10     2552.75     2595.02     55.69 o 
 -13   1  10      493.52      476.10     32.13 o 
 -12   1  10      450.23      551.95     32.12 o 
 -11   1  10      486.52      491.40     36.18 o 
 -10   1  10     3849.96     3576.13     60.67 o 
  -9   1  10     2559.93     2476.15     50.30 o 
  -8   1  10     2039.53     1932.57     41.90 o 
  -7   1  10     2215.87     2236.69     43.74 o 
  -6   1  10     1153.75     1098.83     33.98 o 
  -5   1  10     6136.35     6076.53     84.11 o 
  -4   1  10      387.11      625.28     29.93 o 
  -3   1  10      873.13     1039.24     35.78 o 
  -2   1  10      196.34      237.19     24.06 o 
  -1   1  10      264.10      424.18     25.89 o 
   0   1  10       27.64      222.30     22.41 o 
   1   1  10      814.92      825.77     31.14 o 
   2   1  10      986.35      973.38     33.16 o 
   3   1  10     1288.37     1308.43     47.80 o 
   4   1  10     5088.60     4727.45    132.94 o 
   5   1  10     4131.09     3784.35    118.29 o 
   6   1  10     2236.51     2267.17     78.74 o 
   7   1  10     1524.46     1459.01     72.76 o 
   8   1  10      331.14      283.66     31.37 o 
   9   1  10     6848.23     6164.24    106.27 o 
  10   1  10     2619.15     2640.61     79.98 o 
  11   1  10     1623.23     1891.65     57.42 o 
  12   1  10       72.71      258.83     32.17 o 
  13   1  10      144.21      212.20     32.28 o 
  14   1  10      779.54      798.34     42.68 o 
  15   1  10       53.30      168.58     40.36 o 
  16   1  10       92.26      209.92     34.39 o 
  17   1  10      220.92      344.46     42.10 o 
  18   1  10      618.52      743.89     70.83 o 
  19   1  10     1563.42     1587.86     60.50 o 
  20   1  10     2087.59     2038.24     80.71 o 
  21   1  10     1216.03     1153.62     64.81 o 
  22   1  10     2553.36     2485.75     90.91 o 
  23   1  10     1944.29     1825.33     82.18 o 
  24   1  10     2975.20     2875.77    138.33 o 
  25   1  10     1166.14     1226.49     72.85 o 
  26   1  10      906.00      898.95     81.38 o 
  27   1  10      798.74      918.66     68.86 o 
  28   1  10      362.27      398.43     59.71 o 
  29   1  10      297.57      360.49     59.60 o 
  30   1  10       37.29      200.44     56.85 o 
 -27   2  10      366.73      403.35     60.27 o 
 -26   2  10       26.16      115.49     43.31 o 
 -25   2  10       83.91      107.63     31.50 o 
 -24   2  10        3.34       12.92     39.98 o 
 -23   2  10      523.63      552.17     68.06 o 
 -22   2  10       70.25      108.78     44.37 o 
 -21   2  10       49.94      117.90     40.83 o 
 -20   2  10       96.68      158.08     39.63 o 
 -19   2  10      341.67      351.10     42.88 o 
 -18   2  10     2098.34     2005.16     64.70 o 
 -17   2  10      232.37      221.98     39.02 o 
 -16   2  10      499.92      438.25     42.08 o 
 -15   2  10     3227.03     3107.95     73.34 o 
 -14   2  10      443.32      487.58     41.09 o 
 -13   2  10      302.22      294.26     37.20 o 
 -12   2  10     1093.88     1070.56     64.79 o 
 -11   2  10      551.07      662.07     41.56 o 
 -10   2  10       17.64      123.49     31.96 o 
  -9   2  10        4.73       47.33     27.02 o 
  -8   2  10      192.50      271.51     41.55 o 
  -7   2  10       68.62      196.37     28.58 o 
  -6   2  10      729.76      849.11     48.65 o 
  -5   2  10       29.02       21.81     26.00 o 
  -4   2  10     1365.50     1226.32     41.59 o 
  -3   2  10     1749.89     1711.88     50.82 o 
  -2   2  10      208.66      267.38     29.43 o 
  -1   2  10     2530.90     2244.82     54.69 o 
   0   2  10     2431.80     2413.44     63.40 o 
   1   2  10     1031.57     1056.03     66.08 o 
   2   2  10      716.82      699.60     60.07 o 
   3   2  10      334.75      381.28     54.13 o 
   4   2  10      137.83      133.60     47.48 o 
   5   2  10      455.58      492.30     55.71 o 
   6   2  10      120.19      195.59     49.37 o 
   7   2  10      373.28      534.17     57.15 o 
   8   2  10        2.21      132.47     48.16 o 
   9   2  10      744.27      735.87     62.31 o 
  10   2  10        6.28       26.76     46.52 o 
  11   2  10      745.72      789.59     74.24 o 
  12   2  10     2393.23     2297.69     89.86 o 
  13   2  10      642.18      638.40     86.82 o 
  14   2  10     1253.28     1244.93     75.78 o 
  15   2  10     2367.22     2215.24     99.62 o 
  16   2  10      736.57      671.66    122.52 o 
  17   2  10       27.27       13.22     52.41 o 
  18   2  10      520.57      430.29     73.74 o 
  19   2  10     2377.43     2045.73     92.45 o 
  20   2  10       85.48      181.91     55.08 o 
  21   2  10       19.85       53.42    132.42 o 
  22   2  10      401.22      432.08     63.35 o 
  23   2  10       87.40      190.38    129.44 o 
  24   2  10       23.00       44.28     56.05 o 
  25   2  10       15.62       46.50     87.29 o 
  26   2  10      709.55      791.37     76.60 o 
  27   2  10      281.67      276.75     64.87 o 
 -21   3  10      424.47      377.09     50.55 o 
 -20   3  10       80.92      124.89     41.16 o 
 -19   3  10      267.47       84.45     64.53 o 
 -18   3  10       12.80      -36.74     37.63 o 
 -17   3  10        1.97      -16.30     40.33 o 
 -16   3  10       55.77       40.23     40.52 o 
 -15   3  10        3.44      -32.05     37.80 o 
 -14   3  10       26.67       13.87     38.31 o 
 -13   3  10      383.31      446.57     44.84 o 
 -12   3  10      204.06      249.74     47.95 o 
 -11   3  10      114.06      152.48     38.04 o 
 -10   3  10       70.14       98.55     41.39 o 
  -9   3  10      680.29      586.45     50.39 o 
  -8   3  10      364.01      334.31     40.11 o 
  -7   3  10      193.36      281.81     66.28 o 
  -6   3  10      313.81      328.11     61.68 o 
  -5   3  10       55.03      153.38     97.88 o 
  -4   3  10      404.83      341.89     61.40 o 
  -3   3  10       11.63       36.47     54.01 o 
  -2   3  10       10.20       94.56     54.58 o 
  -1   3  10      149.83      270.33     60.31 o 
   0   3  10       53.12      108.08     99.98 o 
   1   3  10        4.46        0.31     84.49 o 
   2   3  10       24.19      -38.48     50.89 o 
   3   3  10       17.77        9.15     52.59 o 
   4   3  10       29.46      -33.27     51.94 o 
   5   3  10      153.21       68.76     55.73 o 
   6   3  10      814.50      750.36     79.61 o 
   7   3  10      143.05      231.89     58.98 o 
   8   3  10      563.84      584.56     67.01 o 
   9   3  10      303.60      259.09    121.65 o 
  10   3  10      147.57      165.18    119.08 o 
  11   3  10      221.60      159.99     58.64 o 
  12   3  10      164.70       48.59     56.62 o 
  13   3  10      452.10      477.86     69.28 o 
  14   3  10       21.04      187.59     59.96 o 
  15   3  10       67.24      178.23     61.49 o 
  16   3  10       87.74      305.78     64.61 o 
  17   3  10       44.38       55.90     87.20 o 
  18   3  10      440.71      608.59     72.94 o 
  19   3  10       43.04        8.97     58.64 o 
  20   3  10       54.83      133.96     64.97 o 
 -29   1  11        9.90      -33.76     44.19 o 
 -28   1  11       79.13       36.73     44.53 o 
 -27   1  11      174.24      189.89     46.07 o 
 -26   1  11       53.02       53.79     42.66 o 
 -25   1  11       72.00       95.08     49.56 o 
 -24   1  11       80.60      180.27     42.60 o 
 -23   1  11      484.58      482.31     47.10 o 
 -22   1  11      449.66      392.26     44.62 o 
 -21   1  11      234.28      260.80     38.89 o 
 -20   1  11      486.89      488.40     38.43 o 
 -19   1  11       74.21       79.29     31.81 o 
 -18   1  11       41.11       15.95     30.11 o 
 -17   1  11      123.23      109.44     31.43 o 
 -16   1  11      565.01      558.16     36.94 o 
 -15   1  11       26.66       30.48     27.85 o 
 -14   1  11       18.34       28.48     27.51 o 
 -13   1  11       18.12       34.57     29.86 o 
 -12   1  11      427.51      411.15     36.03 o 
 -11   1  11        4.75      -15.97     27.76 o 
 -10   1  11      850.73      894.67     42.77 o 
  -9   1  11      670.67      662.85     33.23 o 
  -8   1  11      741.58      880.48     44.59 o 
  -7   1  11      485.35      471.72     27.98 o 
  -6   1  11      116.46       61.22     22.36 o 
  -5   1  11     1121.49     1112.02     39.61 o 
  -4   1  11     1097.35     1058.17     38.58 o 
  -3   1  11      306.86      302.93     26.92 o 
  -2   1  11      318.21      350.35     26.89 o 
  -1   1  11     1112.71      902.28     53.31 o 
   0   1  11       24.83       34.32     20.53 o 
   1   1  11       60.78       73.07     21.40 o 
   2   1  11      613.17      528.72     27.81 o 
   3   1  11       46.84       46.19     20.16 o 
   4   1  11      181.78      185.76     33.20 o 
   5   1  11      297.52      316.18     35.49 o 
   6   1  11      836.37      756.48     56.19 o 
   7   1  11     1174.71      934.33     59.20 o 
   8   1  11        9.79       23.47     39.56 o 
   9   1  11      566.96      559.41     53.24 o 
  10   1  11       85.81      211.00     45.74 o 
  11   1  11      623.93      627.48     59.37 o 
  12   1  11      203.10      205.83     44.77 o 
  13   1  11      181.35      214.25     49.50 o 
  14   1  11      657.84      635.82     58.20 o 
  15   1  11     2089.53     1886.17     82.32 o 
  16   1  11       12.92       43.78     45.36 o 
  17   1  11       41.72       95.94     47.92 o 
  18   1  11     1075.84     1128.16     71.67 o 
  19   1  11      132.90      251.27     53.21 o 
  20   1  11       51.60      105.35     50.41 o 
  21   1  11       33.17        2.18     48.65 o 
  22   1  11      552.73      553.72     48.07 o 
  23   1  11       90.16       49.71     38.87 o 
  24   1  11       41.22       41.56     39.08 o 
  25   1  11      475.91      518.43     50.56 o 
  26   1  11      651.39      592.72     52.88 o 
  27   1  11        5.50       -7.60     77.55 o 
  28   1  11      165.85      179.57     75.71 o 
 -25   2  11     1099.48     1089.32     61.56 o 
 -24   2  11      256.79      311.98     48.01 o 
 -23   2  11       20.61      126.36     44.72 o 
 -22   2  11       73.75       96.50     57.88 o 
 -21   2  11       17.16        1.89     39.80 o 
 -20   2  11       35.99       41.92     40.38 o 
 -19   2  11       53.99       74.54     39.52 o 
 -18   2  11      403.38      451.21     46.00 o 
 -17   2  11      385.80      373.76     42.98 o 
 -16   2  11       14.43       30.55     36.81 o 
 -15   2  11      185.82      216.58     42.77 o 
 -14   2  11      619.03      744.70     46.66 o 
 -13   2  11     1394.48     1377.69     55.38 o 
 -12   2  11      646.11      713.53     45.00 o 
 -11   2  11      435.64      454.44     41.93 o 
 -10   2  11      295.85      277.87     36.98 o 
  -9   2  11     1598.10     1343.72     47.14 o 
  -8   2  11      324.87      358.90     33.46 o 
  -7   2  11      179.64      195.95     30.43 o 
  -6   2  11      762.53      697.88     36.54 o 
  -5   2  11        6.20       49.38     26.32 o 
  -4   2  11      158.32      123.30     27.07 o 
  -3   2  11       10.81       54.44     30.07 o 
  -2   2  11      188.67      244.72     44.77 o 
  -1   2  11        5.73      105.72     48.99 o 
   0   2  11     1852.08     1991.31    115.96 o 
   1   2  11     2851.64     2753.83     95.91 o 
   2   2  11     3051.47     2724.27     96.31 o 
   3   2  11      682.53      625.72     61.00 o 
   4   2  11       22.00       10.66     47.71 o 
   5   2  11      293.84      227.88     53.37 o 
   6   2  11      247.21      363.74     55.64 o 
   7   2  11      891.52      877.19     67.11 o 
   8   2  11     1065.26     1212.39     73.62 o 
   9   2  11      119.14       92.62     51.11 o 
  10   2  11        2.49        5.83     48.48 o 
  11   2  11       41.11       30.54     49.79 o 
  12   2  11        3.99      -32.12     48.11 o 
  13   2  11       24.57       60.09     50.79 o 
  14   2  11       61.21       72.37     51.48 o 
  15   2  11      298.13      267.66     58.29 o 
  16   2  11      370.92      571.20     65.49 o 
  17   2  11      501.67      502.77    105.08 o 
  18   2  11     1569.38     1634.08     86.39 o 
  19   2  11      934.36      882.90    111.93 o 
  20   2  11      962.82     1065.82     79.54 o 
  21   2  11      916.03     1083.44     81.00 o 
  22   2  11      127.08      211.33     66.13 o 
  23   2  11     1146.54     1227.17     85.26 o 
  24   2  11      224.61      283.92     67.90 o 
  25   2  11       22.34      -71.24     58.47 o 
 -17   3  11      832.79      824.05     55.92 o 
 -16   3  11       60.97       27.23     49.37 o 
 -15   3  11      345.75      336.25     45.82 o 
 -14   3  11      588.50      558.90     49.19 o 
 -13   3  11        6.19       64.03     39.90 o 
 -12   3  11       10.32       53.38     38.50 o 
 -11   3  11      337.87      277.39     41.76 o 
 -10   3  11       97.38      274.37     49.03 o 
  -9   3  11     1080.48     1212.92     63.29 o 
  -8   3  11      621.03      615.59     57.28 o 
  -7   3  11      164.02      148.76     48.71 o 
  -6   3  11      733.27      775.11     79.32 o 
  -5   3  11     1307.38     1421.13    109.74 o 
  -4   3  11     1045.49     1004.67     79.12 o 
  -3   3  11     2281.98     2005.17     95.87 o 
  -2   3  11      998.27      756.97     72.41 o 
  -1   3  11      389.41      388.14    136.27 o 
   0   3  11      399.44      309.84     81.29 o 
   1   3  11       98.74      131.44     57.91 o 
   2   3  11        4.29       25.13     55.75 o 
   3   3  11      368.81      293.02     62.56 o 
   4   3  11      235.77      236.47     60.23 o 
   5   3  11      494.99      623.39    116.10 o 
   6   3  11      962.68     1101.62     91.79 o 
   7   3  11      238.40      285.70    104.70 o 
   8   3  11       31.07       -0.16     57.57 o 
   9   3  11      590.21      741.44     75.12 o 
  10   3  11     1649.72     1637.66    123.80 o 
  11   3  11      444.01      609.39     72.46 o 
  12   3  11     1135.02     1151.52     84.64 o 
  13   3  11     1426.04     1333.27     88.04 o 
  14   3  11      339.86      322.14     70.05 o 
  15   3  11      848.51      957.19     83.77 o 
  16   3  11      703.62      638.95     78.56 o 
  17   3  11      107.57      130.89     66.85 o 
 -28   0  12      389.82      489.26    103.63 o 
 -27   0  12       13.10       -4.69     61.30 o 
 -26   0  12     1337.83     1361.02     91.57 o 
 -25   0  12     1472.97     1564.92     93.23 o 
 -24   0  12      169.77      109.22     60.67 o 
 -23   0  12     2015.29     1912.79     97.13 o 
 -22   0  12      839.48     1047.84     79.23 o 
 -21   0  12      180.34      123.40     56.23 o 
 -20   0  12     1959.10     1866.41     90.94 o 
 -19   0  12     2232.72     2338.32     96.71 o 
 -18   0  12      555.60      647.39     68.75 o 
 -17   0  12      129.03      101.14     48.41 o 
 -16   0  12       24.56       72.45     46.36 o 
 -15   0  12     1185.68     1378.24     89.70 o 
 -14   0  12      208.73      330.81     41.20 o 
 -13   0  12      270.53      271.37     39.23 o 
 -12   0  12      971.43     1090.27     66.38 o 
 -11   0  12      216.59      220.22     37.83 o 
 -10   0  12      877.05      914.63     48.82 o 
  -9   0  12     2633.14     2365.92     67.88 o 
  -8   0  12     1062.99     1002.89     48.90 o 
  -7   0  12     3512.16     3143.18    130.43 o 
  -6   0  12     3296.13     2847.21     71.82 o 
  -5   0  12     4149.55     3625.07     86.93 o 
  -4   0  12     2176.27     2269.36     55.06 o 
  -3   0  12      980.13     1374.65     54.80 o 
  -2   0  12      500.74      525.78     40.56 o 
  -1   0  12      451.45      493.88     38.95 o 
   0   0  12     1987.43     2046.82     60.86 o 
   1   0  12      552.20      655.94     62.10 o 
   2   0  12      544.04      642.77     43.03 o 
   3   0  12      174.57      262.22     33.95 o 
   4   0  12     2201.38     2018.80     60.65 o 
   5   0  12     1263.02     1175.12     50.77 o 
   6   0  12      549.91      631.98     45.19 o 
   7   0  12     1747.12     1459.27     63.77 o 
   8   0  12     1058.13     1057.16     76.88 o 
   9   0  12     2175.29     1872.67    103.07 o 
  10   0  12     1092.79     1094.86     88.83 o 
  11   0  12     5854.58     5417.43    175.02 o 
  12   0  12     2884.61     3166.24    131.10 o 
  13   0  12      224.09      336.21     62.86 o 
  14   0  12     1005.60     1159.65     92.23 o 
  15   0  12       23.62       93.49     54.62 o 
  16   0  12      546.44      818.92     79.61 o 
  17   0  12      288.94      510.92     71.77 o 
  18   0  12      564.45      731.11     80.32 o 
  19   0  12       68.11      128.73     62.10 o 
  20   0  12     2051.33     2015.01    120.35 o 
  21   0  12     1432.71     1321.68    109.11 o 
  22   0  12     1354.13     1407.02    107.32 o 
  23   0  12     2074.46     1944.67    127.38 o 
  24   0  12     2005.05     2012.19    131.37 o 
  25   0  12      435.49      355.24     83.01 o 
  26   0  12     1627.93     1706.38    130.16 o 
  27   0  12     1017.56     1106.81    108.85 o 
 -26   1  12       26.51       -9.01     44.49 o 
 -25   1  12      211.71      195.08     46.69 o 
 -24   1  12       83.31      114.04     44.30 o 
 -23   1  12       46.51      148.51     44.01 o 
 -22   1  12       72.10       86.88     41.67 o 
 -21   1  12      502.96      517.64     47.97 o 
 -20   1  12       19.35       55.82     38.60 o 
 -19   1  12       84.60      115.07     34.30 o 
 -18   1  12      445.62      452.38     38.85 o 
 -17   1  12     1195.41     1189.49     47.76 o 
 -16   1  12     1829.40     1717.81     53.55 o 
 -15   1  12     1689.54     1605.33     57.53 o 
 -14   1  12      772.92      914.41     48.07 o 
 -13   1  12     2535.16     2248.44     63.82 o 
 -12   1  12      215.99      310.91     37.09 o 
 -11   1  12      861.07      916.85     55.05 o 
 -10   1  12     2163.49     2074.28     59.28 o 
  -9   1  12       12.05      126.81     34.45 o 
  -8   1  12      649.64      820.33     46.74 o 
  -7   1  12      287.89      358.43     28.09 o 
  -6   1  12      341.05      482.36     33.57 o 
  -5   1  12      181.32      339.36     27.16 o 
  -4   1  12     1243.53     1267.86     38.25 o 
  -3   1  12      909.27      883.11     32.92 o 
  -2   1  12     1892.20     1691.36     46.14 o 
  -1   1  12     4138.69     3624.04     78.02 o 
   0   1  12     1397.84     1406.31     50.63 o 
   1   1  12     1682.26     1515.93     42.99 o 
   2   1  12     1203.02     1331.72     57.18 o 
   3   1  12      210.14      231.30     36.32 o 
   4   1  12     1388.32     1276.51     55.98 o 
   5   1  12     1126.87     1159.73     53.20 o 
   6   1  12      549.81      594.41     52.26 o 
   7   1  12      549.42      696.09     45.24 o 
   8   1  12       21.89      134.76     33.91 o 
   9   1  12      140.97      351.96     39.06 o 
  10   1  12      180.13      459.65     54.33 o 
  11   1  12      999.99     1047.20     68.11 o 
  12   1  12      476.32      490.50     55.00 o 
  13   1  12      344.53      334.30     54.11 o 
  14   1  12     2258.83     2167.02    106.81 o 
  15   1  12     1252.64     1199.22    113.68 o 
  16   1  12     3432.69     3442.53    190.42 o 
  17   1  12     1568.37     1512.36     83.24 o 
  18   1  12      220.03      263.13     55.31 o 
  19   1  12     3856.69     3611.66    115.32 o 
  20   1  12      348.37      507.06     63.62 o 
  21   1  12      618.02      659.91     68.47 o 
  22   1  12      248.60      312.56     71.75 o 
  23   1  12       22.52       79.34     56.14 o 
  24   1  12      269.55      386.89    112.45 o 
  25   1  12      155.43      426.00     66.88 o 
  26   1  12      774.53      984.43     80.90 o 
 -22   2  12       96.85       66.16     44.11 o 
 -21   2  12      701.37      688.85     54.18 o 
 -20   2  12      839.58      784.90     54.02 o 
 -19   2  12       74.00       87.95     41.55 o 
 -18   2  12      151.44      222.01     42.70 o 
 -17   2  12      221.21      335.07     57.13 o 
 -16   2  12       22.79       10.45     39.25 o 
 -15   2  12       47.77       55.13     38.53 o 
 -14   2  12      258.30      333.64     42.37 o 
 -13   2  12       29.23      159.71     38.76 o 
 -12   2  12      893.19      995.38     51.75 o 
 -11   2  12      924.01     1001.59     51.04 o 
 -10   2  12      433.51      498.57     42.65 o 
  -9   2  12      245.10      214.43     37.32 o 
  -8   2  12     1771.60     1614.54     51.67 o 
  -7   2  12      354.16      347.92     34.20 o 
  -6   2  12      224.03      144.20     30.65 o 
  -5   2  12     2122.44     1903.77     53.28 o 
  -4   2  12      127.20      168.03     42.62 o 
  -3   2  12      382.12      389.77     66.39 o 
  -2   2  12      509.25      494.22     48.34 o 
  -1   2  12        3.39       92.95     40.30 o 
   0   2  12       74.17        3.74     52.14 o 
   1   2  12      107.10      167.29     41.44 o 
   2   2  12       74.07       33.23     58.23 o 
   3   2  12      393.26      411.61     59.02 o 
   4   2  12        6.35       23.20     53.12 o 
   5   2  12       27.56       68.90     56.28 o 
   6   2  12     2417.95     2017.17    229.40 o 
   7   2  12     1406.81     1419.43     77.70 o 
   8   2  12      242.87      227.43     55.98 o 
   9   2  12      912.78      831.49     70.35 o 
  10   2  12     1104.26      961.25     73.37 o 
  11   2  12      958.15     1035.29     75.86 o 
  12   2  12      174.68      111.78     55.05 o 
  13   2  12      587.44      665.23     69.01 o 
  14   2  12      366.28      454.00     65.88 o 
  15   2  12        7.57      109.76     57.40 o 
  16   2  12        9.96      132.57     59.14 o 
  17   2  12        1.68       71.26     58.60 o 
  18   2  12        1.73       40.16     58.06 o 
  19   2  12      373.08      560.48     73.70 o 
  20   2  12      177.00      139.73    103.52 o 
  21   2  12      395.82      435.53     71.39 o 
  22   2  12      733.79      720.32     91.20 o 
 -13   3  12      218.18      193.19     51.13 o 
 -12   3  12       75.58      112.21     47.16 o 
 -11   3  12      166.35      126.08     64.83 o 
 -10   3  12      414.27      359.54     69.26 o 
  -9   3  12       81.85      105.43     61.81 o 
  -8   3  12       12.51      112.01     62.84 o 
  -7   3  12       99.09      265.26     62.36 o 
  -6   3  12       30.50       25.44     47.98 o 
  -5   3  12       35.47       71.61     49.55 o 
  -4   3  12       80.81       84.35     48.40 o 
  -3   3  12       56.22      127.16     61.56 o 
  -2   3  12       12.58      -83.87     57.63 o 
  -1   3  12       55.37       89.94     61.21 o 
   0   3  12       11.97      -68.20     57.30 o 
   1   3  12      548.85      336.27     88.65 o 
   2   3  12      791.78      717.86     75.88 o 
   3   3  12      580.28      575.85     99.85 o 
   4   3  12      361.64      305.41     67.35 o 
   5   3  12      132.13      178.68     64.97 o 
   6   3  12       37.95      174.03     64.53 o 
   7   3  12       72.96       16.59    103.14 o 
   8   3  12       10.18       56.87     65.59 o 
   9   3  12      140.43      278.21     68.25 o 
  10   3  12      195.50       91.99     64.86 o 
  11   3  12      245.20      221.76     68.83 o 
  12   3  12      138.54      207.37    161.57 o 
  13   3  12        3.85      -38.99     64.30 o 
 -23   1  13       16.02       29.26     45.40 o 
 -22   1  13      614.53      592.09     52.44 o 
 -21   1  13      203.99      225.51     44.90 o 
 -20   1  13       96.66      100.07     41.08 o 
 -19   1  13       10.23      -19.68     45.19 o 
 -18   1  13       11.02      -20.96     37.74 o 
 -17   1  13      356.53      276.58     41.45 o 
 -16   1  13      166.20      149.87     40.43 o 
 -15   1  13        8.88      -28.72     35.35 o 
 -14   1  13      190.00      150.11     37.84 o 
 -13   1  13      426.30      398.81     40.49 o 
 -12   1  13       59.03       84.65     34.76 o 
 -11   1  13       56.46      105.36     34.33 o 
 -10   1  13      288.07      388.10     39.33 o 
  -9   1  13      287.27      188.42     35.07 o 
  -8   1  13     1536.56     1446.96     54.72 o 
  -7   1  13      126.91       57.82     28.01 o 
  -6   1  13       58.37       76.49     25.33 o 
  -5   1  13       66.83       81.33     25.60 o 
  -4   1  13        9.53       20.82     23.65 o 
  -3   1  13        0.03        2.18     23.22 o 
  -2   1  13       51.50       47.00     23.56 o 
  -1   1  13       36.47      -33.71     30.12 o 
   0   1  13       10.94       -6.87     34.35 o 
   1   1  13       42.17       17.05     34.46 o 
   2   1  13     1712.86     1458.66     76.42 o 
   3   1  13       49.48        1.47     33.82 o 
   4   1  13       18.57       -0.68     33.80 o 
   5   1  13      580.90      573.28     45.71 o 
   6   1  13      317.22      390.79     42.30 o 
   7   1  13       25.65        4.67     34.15 o 
   8   1  13      444.23      503.84     69.02 o 
   9   1  13      398.36      334.78     56.77 o 
  10   1  13        1.54       29.13     33.62 o 
  11   1  13        1.74      -42.67     45.20 o 
  12   1  13        6.09       10.17     46.86 o 
  13   1  13      323.29      346.67     57.58 o 
  14   1  13       71.84       89.18     51.73 o 
  15   1  13        0.77       -6.57     49.06 o 
  16   1  13      326.38      396.87     60.99 o 
  17   1  13      127.54      117.54     54.63 o 
  18   1  13       44.86       71.38     54.94 o 
  19   1  13      796.31      839.60     74.94 o 
  20   1  13      204.33      159.88     87.31 o 
  21   1  13      410.59      500.41    101.12 o 
  22   1  13        4.38        0.22     56.97 o 
  23   1  13       33.60       22.62     58.88 o 
 -19   2  13      352.33      463.36     49.41 o 
 -18   2  13      758.40      695.97     62.76 o 
 -17   2  13      300.11      329.68     47.05 o 
 -16   2  13      473.98      472.35     48.81 o 
 -15   2  13      455.15      430.40     47.29 o 
 -14   2  13       18.42       67.98     41.05 o 
 -13   2  13      222.12      192.89     41.51 o 
 -12   2  13       36.62        3.38     36.88 o 
 -11   2  13       21.11       -6.88     36.00 o 
 -10   2  13        1.42        1.78     34.98 o 
  -9   2  13       15.61       29.20     35.21 o 
  -8   2  13     1125.49     1050.93     46.06 o 
  -7   2  13       11.82       -7.70     41.85 o 
  -6   2  13       67.37      135.28     45.52 o 
  -5   2  13     1385.04     1288.44     66.02 o 
  -4   2  13      296.50      364.47     48.90 o 
  -3   2  13     2269.83     1866.28     74.35 o 
  -2   2  13      283.12      289.04     47.11 o 
  -1   2  13      257.14      336.71     48.60 o 
   0   2  13      184.72      183.39     44.79 o 
   1   2  13       83.87      108.85     42.62 o 
   2   2  13       24.01      122.36     42.46 o 
   3   2  13      185.86      197.99     44.69 o 
   4   2  13      415.48      407.78     48.52 o 
   5   2  13      183.33      120.45     56.46 o 
   6   2  13        0.49      -13.20     52.48 o 
   7   2  13      394.24      447.83     68.55 o 
   8   2  13      132.00      120.01     56.89 o 
   9   2  13      229.26      222.66     59.84 o 
  10   2  13       96.78      189.48     59.64 o 
  11   2  13     1649.66     1579.70     90.95 o 
  12   2  13     1272.34     1248.89    155.97 o 
  13   2  13      137.60       37.76     58.23 o 
  14   2  13      346.09      491.79     69.95 o 
  15   2  13      448.16      359.86    124.49 o 
  16   2  13      495.74      572.47     73.07 o 
  17   2  13      551.88      474.23     72.78 o 
  18   2  13      242.50      363.26    124.20 o 
  19   2  13      111.33      152.54     66.01 o 
  -6   3  13      154.70      158.33     53.62 o 
  -5   3  13       26.06       -4.79     57.36 o 
  -4   3  13      293.15      273.29     67.26 o 
  -3   3  13      211.07      287.03     56.53 o 
  -2   3  13       15.00       45.91     58.18 o 
  -1   3  13       59.28        5.73     65.00 o 
   0   3  13      329.28      367.29     70.41 o 
   1   3  13       32.77       85.34     65.25 o 
   2   3  13      262.47      409.27     72.77 o 
   3   3  13     1111.38     1223.25     90.57 o 
   4   3  13      957.22     1025.79     86.58 o 
   5   3  13      259.23      244.06     69.06 o 
   6   3  13      376.39      430.27     74.30 o 
 -21   0  14       26.91       57.05     60.79 o 
 -20   0  14      500.94      672.28     74.34 o 
 -19   0  14      851.01      809.26     76.10 o 
 -18   0  14       69.46       -7.82     54.48 o 
 -17   0  14       35.23       21.97     53.73 o 
 -16   0  14     1087.57      941.61     75.05 o 
 -15   0  14      564.11      525.58     64.61 o 
 -14   0  14      800.80      842.26     69.18 o 
 -13   0  14     1431.89     1235.93     76.65 o 
 -12   0  14      909.13      914.13     68.60 o 
 -11   0  14     1846.20     1723.05     67.06 o 
 -10   0  14      721.06      827.50     52.05 o 
  -9   0  14     1247.84     1413.40     61.27 o 
  -8   0  14      269.63      374.52     43.35 o 
  -7   0  14       16.89      145.54     51.06 o 
  -6   0  14      145.84      202.24     53.18 o 
  -5   0  14      136.55      107.48     48.70 o 
  -4   0  14      161.02      191.89     77.93 o 
  -3   0  14      131.65      230.79     51.84 o 
  -2   0  14      310.13      434.86     56.61 o 
  -1   0  14     2164.62     1972.70     86.29 o 
   0   0  14      576.71      632.66     64.86 o 
   1   0  14     2116.06     1832.16     87.38 o 
   2   0  14      634.52      707.60     59.72 o 
   3   0  14     2771.55     2325.92    130.65 o 
   4   0  14     2096.87     2399.89    132.04 o 
   5   0  14      679.29      849.50    103.34 o 
   6   0  14     2216.26     2366.22    134.10 o 
   7   0  14       32.75      261.88     81.53 o 
   8   0  14      269.51      452.35     90.58 o 
   9   0  14      330.67      379.06     91.12 o 
  10   0  14      513.39      600.69     96.13 o 
  11   0  14        3.53      304.37     91.16 o 
 -20   1  14      582.25      695.64     65.09 o 
 -19   1  14      604.95      658.17     62.81 o 
 -18   1  14     1370.99     1449.54     76.16 o 
 -17   1  14      257.72      432.72     87.23 o 
 -16   1  14        6.29       32.04     39.90 o 
 -15   1  14       53.08      118.89     40.93 o 
 -14   1  14      174.62      170.10     40.85 o 
 -13   1  14        7.78       48.54     37.59 o 
 -12   1  14       55.67      129.52     37.85 o 
 -11   1  14      674.90      581.13     45.63 o 
 -10   1  14      489.24      588.24     93.48 o 
  -9   1  14      330.59      201.01     37.42 o 
  -8   1  14      694.67      742.58     45.54 o 
  -7   1  14     1011.60      961.78     43.23 o 
  -6   1  14      668.22      744.62     39.85 o 
  -5   1  14      824.49      827.33     37.11 o 
  -4   1  14     1811.72     1622.58     49.05 o 
  -3   1  14     1186.03     1309.68     53.61 o 
  -2   1  14      183.93      250.06     38.73 o 
  -1   1  14      109.57      244.84     37.92 o 
   0   1  14      563.69      542.15     42.40 o 
   1   1  14      399.04      548.50     48.40 o 
   2   1  14      108.44      268.91     42.73 o 
   3   1  14      267.74      379.62     44.87 o 
   4   1  14      676.83      827.15     74.22 o 
   5   1  14       12.28       59.67     38.11 o 
   6   1  14      442.08      507.67     48.32 o 
   7   1  14      901.51      894.06     54.74 o 
   8   1  14     1711.86     1678.65     85.50 o 
   9   1  14     2096.11     1812.16     88.56 o 
  10   1  14      561.64      554.38     64.24 o 
  11   1  14      871.01      773.49     76.34 o 
  12   1  14      629.72      574.88     66.37 o 
  13   1  14      849.31      832.96     97.88 o 
  14   1  14      592.94      557.84     91.47 o 
  15   1  14      607.46      665.56     70.94 o 
  16   1  14      151.24      304.56     71.10 o 
  17   1  14       58.88      168.92     85.41 o 
  18   1  14       11.92       31.02     57.95 o 
  19   1  14        3.24       68.17     59.02 o 
  20   1  14      100.18       54.65     60.83 o 
 -14   2  14      517.18      465.28     55.88 o 
 -13   2  14     1064.90     1041.08     89.27 o 
 -12   2  14       15.75       34.39     39.52 o 
 -11   2  14       88.91       29.15     43.38 o 
 -10   2  14       74.04       90.50     59.16 o 
  -9   2  14       81.51      -10.65     57.19 o 
  -8   2  14     1321.63     1136.38    162.82 o 
  -7   2  14       15.27       92.74     48.64 o 
  -6   2  14        0.78      156.56     59.72 o 
  -5   2  14       32.08       72.72     46.74 o 
  -4   2  14       72.82      111.04     47.50 o 
  -3   2  14        2.85        9.23     44.68 o 
  -2   2  14      660.62      675.40     58.65 o 
  -1   2  14      243.66      208.07     48.52 o 
   0   2  14      108.01       91.38     70.32 o 
   1   2  14     1348.81     1249.41     67.54 o 
   2   2  14      481.92      460.00     53.29 o 
   3   2  14      113.79      131.21     45.65 o 
   4   2  14      940.73      907.98     61.00 o 
   5   2  14      852.15      926.68     70.76 o 
   6   2  14      146.56      169.00     47.24 o 
   7   2  14      242.23      245.48     49.26 o 
   8   2  14      102.18      190.56     48.19 o 
   9   2  14       60.81      189.68     96.56 o 
  10   2  14       41.92      101.45     67.47 o 
  11   2  14      150.24      357.95     67.14 o 
  12   2  14      223.79      388.01     71.75 o 
  13   2  14      552.15      506.63     74.58 o 
  14   2  14      337.62      359.92     71.83 o 
 -15   1  15       73.92      129.04     49.63 o 
 -14   1  15       80.88       89.88     41.78 o 
 -13   1  15      511.68      587.50     49.02 o 
 -12   1  15       22.42       -6.93     38.50 o 
 -11   1  15        7.21       -3.57     47.84 o 
 -10   1  15        1.48      -52.73     35.30 o 
  -9   1  15       17.07       23.35     36.40 o 
  -8   1  15       23.28       56.07     40.79 o 
  -7   1  15      126.10       71.17     36.01 o 
  -6   1  15        4.74      -29.31     32.66 o 
  -5   1  15        5.27        8.49     44.22 o 
  -4   1  15      233.16      304.39     95.16 o 
  -3   1  15      455.29      448.52     44.06 o 
  -2   1  15        9.92        2.35     36.71 o 
  -1   1  15       44.43       64.03     37.31 o 
   0   1  15      262.83      299.30     41.49 o 
   1   1  15      295.68      196.19     40.25 o 
   2   1  15      280.79      297.19     41.25 o 
   3   1  15       11.96       10.91     36.00 o 
   4   1  15        1.30      -36.00     39.61 o 
   5   1  15       23.40        9.11     41.01 o 
   6   1  15       65.03      -17.61     51.23 o 
   7   1  15       53.56      -22.36     52.35 o 
   8   1  15       10.55       10.24     53.81 o 
   9   1  15        9.10       33.09     89.28 o 
  10   1  15       37.64        9.92     54.32 o 
  11   1  15      139.94      105.86     72.89 o 
  12   1  15      139.91      158.13     88.52 o 
  13   1  15      352.60      272.57     64.23 o 
  14   1  15      688.05      721.07     76.47 o 
  15   1  15       35.20       43.04     59.32 o 
  -6   2  15      485.62      514.07     58.98 o 
  -5   2  15       22.31       91.04     50.30 o 
  -4   2  15       31.75       18.68     49.29 o 
  -3   2  15      777.58      753.99     62.68 o 
  -2   2  15       44.23       59.68     49.03 o 
  -1   2  15      129.43      132.58     50.02 o 
   0   2  15      140.00      232.30     53.50 o 
   1   2  15      246.64      177.10     52.70 o 
   2   2  15      192.16      229.92     52.85 o 
   3   2  15        5.75        0.73     45.46 o 
   4   2  15      212.91      345.09     53.56 o 
   5   2  15      453.38      394.59     54.74 o 
   6   2  15      251.01      283.67     52.96 o 
 -11   0  16      375.45      312.43     97.11 o 
 -10   0  16       43.04      -32.06     81.53 o 
  -9   0  16       15.85       61.07     83.95 o 
  -8   0  16      564.22      727.94    106.02 o 
  -7   0  16      949.87      842.14     76.21 o 
  -6   0  16     2615.61     2476.76    345.07 o 
  -5   0  16      283.75      305.57     64.64 o 
  -4   0  16      157.75      174.94     59.99 o 
  -3   0  16      922.75      775.40     73.89 o 
  -2   0  16     1300.29     1426.19    122.82 o 
  -1   0  16      575.00      640.76     99.22 o 
   0   0  16      111.03      219.71     93.58 o 
   1   0  16      229.76      397.86     95.01 o 
   2   0  16      160.26      257.00     97.47 o 
   3   0  16        6.66      113.19     92.28 o 
   4   0  16      450.60      636.10    105.44 o 
   5   0  16        4.83       26.19     85.12 o 
   6   0  16        7.67       93.22     97.65 o 
   7   0  16        9.29      236.59     95.41 o 
   8   0  16      523.02      798.28    116.46 o 
   9   0  16     1104.01     1208.05    129.17 o 
  10   0  16      766.28     1035.58    127.47 o 
  11   0  16     1662.33     1755.99    155.32 o 
  -8   1  16      278.75      287.93     66.67 o 
  -7   1  16      333.68      352.35     68.42 o 
  -6   1  16      386.45      531.79     71.22 o 
  -5   1  16       59.79      256.90     65.43 o 
  -4   1  16        8.32      142.39    107.73 o 
  -3   1  16      160.89      230.64     64.30 o 
  -2   1  16      369.89      527.07    159.06 o 
  -1   1  16      476.31      482.37     57.18 o 
   0   1  16      219.68      243.60     53.19 o 
   1   1  16      343.71      351.66     52.67 o 
   2   1  16      171.24      305.29    119.96 o 
   3   1  16      977.60      944.80     80.60 o 
   4   1  16      400.42      442.17    185.54 o 
   5   1  16      513.82      544.88    151.25 o 
   6   1  16     1278.40     1534.59    201.57 o 
   7   1  16      292.98      290.93     64.70 o 
                                                 
